# Supplementary material for: The millipede genera Amblyiulus Silvestri, 1896 and Syrioiulus Verhoeff, 1914 in the Caucasus, with notes on their distributions (Diplopoda, Julida, Julidae)
Source: Zookeys. 2021 Jul 13;1048:109–43. doi: 10.3897/zookeys.1048.68454 (PMC8292276; doi:10.3897/zookeys.1048.68454)
Supplement: XML Treatment for Amblyiulus [file zookeys.1048.68454-treatment1.xml]

<!DOCTYPE tp:taxon-treatment
  PUBLIC "-//TaxonX//DTD Taxonomic Treatment Publishing DTD v0 20100105//EN" "tax-treatment-NSO.dtd">
<tp:taxon-treatment xmlns:tp="http://www.plazi.org/taxpub"><tp:treatment-meta><kwd-group><label>Taxon classification</label><kwd><named-content xmlns:xlink="http://www.w3.org/1999/xlink" content-type="kingdom">Animalia</named-content></kwd><kwd><named-content xmlns:xlink="http://www.w3.org/1999/xlink" content-type="order">Julida</named-content></kwd><kwd><named-content xmlns:xlink="http://www.w3.org/1999/xlink" content-type="family">Julidae</named-content></kwd></kwd-group><mixed-citation publication-type="journal"><person-group><name><surname>Evsyukov</surname><given-names>Aleksandr P.</given-names></name><name><surname>Golovatch</surname><given-names>Sergei I.</given-names></name><name><surname>Antić</surname><given-names>Dragan Ž.</given-names></name></person-group><article-title>The millipede genera <italic><tp:taxon-name><tp:taxon-name-part taxon-name-part-type="genus" reg="Amblyiulus">Amblyiulus</tp:taxon-name-part></tp:taxon-name></italic> Silvestri, 1896 and <italic><tp:taxon-name><tp:taxon-name-part taxon-name-part-type="genus" reg="Syrioiulus">Syrioiulus</tp:taxon-name-part></tp:taxon-name></italic> Verhoeff, 1914 in the Caucasus, with notes on their distributions (<tp:taxon-name><tp:taxon-name-part taxon-name-part-type="class">Diplopoda</tp:taxon-name-part></tp:taxon-name>, <tp:taxon-name><tp:taxon-name-part taxon-name-part-type="order">Julida</tp:taxon-name-part></tp:taxon-name>, <tp:taxon-name><tp:taxon-name-part taxon-name-part-type="family">Julidae</tp:taxon-name-part></tp:taxon-name>)</article-title><source>Zookeys</source><day>13</day><month>7</month><year>2021</year><volume>1048</volume><fpage>109</fpage><lpage>143</lpage><pub-id pub-id-type="doi">10.3897/zookeys.1048.68454</pub-id></mixed-citation></tp:treatment-meta><tp:nomenclature><label>Genus</label><tp:taxon-name><object-id xmlns:xlink="http://www.w3.org/1999/xlink" content-type="arpha" xlink:type="simple">9B65CB30-B6B8-5DFB-BE92-06280BF3A26A</object-id>
            <tp:taxon-name-part taxon-name-part-type="genus" reg="Amblyiulus">Amblyiulus</tp:taxon-name-part>
          </tp:taxon-name><tp:taxon-authority>Silvestri, 1896</tp:taxon-authority></tp:nomenclature><tp:treatment-sec sec-type="type species" id="SECID0EUEAE"><title>Type species.</title><p><italic><tp:taxon-name><tp:taxon-name-part taxon-name-part-type="genus" reg="Julus">Julus</tp:taxon-name-part> <tp:taxon-name-part taxon-name-part-type="species" reg="barroisi">barroisi</tp:taxon-name-part></tp:taxon-name></italic> Porat, 1893, by original designation.</p></tp:treatment-sec><tp:treatment-sec sec-type="Diagnostic remarks" id="SECID0EFFAE"><title>Diagnostic remarks.</title><p>Here we follow <xref ref-type="bibr" rid="B47">Tabacaru’s (1978)</xref> opinion that the genera of the subfamily/tribe <tp:taxon-name>Pachyiulinae</tp:taxon-name>/-ini are best to be diagnosed using a complex of characters, both gonopodal and somatic. In the latest review of this tribe (<xref ref-type="bibr" rid="B36">Mauriès 1982</xref>), all genera are divided into three groups depending on the structure of the apical part of the opisthomere, viz., the presence/absence of a fovea and the presence/absence of a pseudoflagellum. He mistakenly assigned the genus <italic><tp:taxon-name><tp:taxon-name-part taxon-name-part-type="genus" reg="Amblyiulus">Amblyiulus</tp:taxon-name-part></tp:taxon-name></italic> to group 3 (along with many other genera like <italic><tp:taxon-name><tp:taxon-name-part taxon-name-part-type="genus" reg="Dolichoiulus">Dolichoiulus</tp:taxon-name-part></tp:taxon-name></italic>), which have neither a fovea nor a pseudoflagellum. However, in accordance with our and earlier descriptions (e.g., <xref ref-type="bibr" rid="B23">Golovatch 2018</xref>), <italic><tp:taxon-name><tp:taxon-name-part taxon-name-part-type="genus" reg="Amblyiulus">Amblyiulus</tp:taxon-name-part></tp:taxon-name></italic> has a fovea, however small, on the top of the solenomere. By the presence of a fovea and the absence of a pseudoflagellum, the genera <italic><tp:taxon-name><tp:taxon-name-part taxon-name-part-type="genus" reg="Parapachyiulus">Parapachyiulus</tp:taxon-name-part></tp:taxon-name></italic> Golovatch, 1979 and <italic><tp:taxon-name><tp:taxon-name-part taxon-name-part-type="genus" reg="Dangaraiulus">Dangaraiulus</tp:taxon-name-part></tp:taxon-name></italic> Golovatch, 1979 also join this group (<xref ref-type="bibr" rid="B20">Golovatch 1979</xref>, <xref ref-type="bibr" rid="B23">2018</xref>). According to a number of other characters, such as the presence of frontal setae, apicoventral lobes on the male mandibles, and the mesomeral process being as high as the opisthomere, <italic><tp:taxon-name><tp:taxon-name-part taxon-name-part-type="genus" reg="Amblyiulus">Amblyiulus</tp:taxon-name-part></tp:taxon-name></italic> belongs to Mauriès’ subgroup 3aa, together with the genera <italic><tp:taxon-name><tp:taxon-name-part taxon-name-part-type="genus" reg="Syrioiulus">Syrioiulus</tp:taxon-name-part></tp:taxon-name></italic> and <italic><tp:taxon-name><tp:taxon-name-part taxon-name-part-type="genus" reg="Promeritoconus">Promeritoconus</tp:taxon-name-part></tp:taxon-name></italic>. However, it seems noteworthy that sometimes frontal setae can be absent, while male mandibular stipites can remain unmodified.</p><p>The promere in <italic><tp:taxon-name><tp:taxon-name-part taxon-name-part-type="genus" reg="Amblyiulus">Amblyiulus</tp:taxon-name-part></tp:taxon-name></italic> is narrowed in the basal third, in contrast to that in <italic><tp:taxon-name><tp:taxon-name-part taxon-name-part-type="genus" reg="Promeritoconus">Promeritoconus</tp:taxon-name-part></tp:taxon-name></italic>, which is narrowed apically; in the apical part it may have one or two denticles, but sometimes none. The head can be with or without frontal setae. The eyes are mostly absent. The opisthomere of the posterior gonopod is tripartite: a solenomere, an anterior process, and an anteromesal or lateral rod, vs. bipartite in <italic><tp:taxon-name><tp:taxon-name-part taxon-name-part-type="genus" reg="Syrioiulus">Syrioiulus</tp:taxon-name-part></tp:taxon-name></italic>.</p></tp:treatment-sec><tp:treatment-sec sec-type="Species included" id="SECID0ERIAE"><title>Species included.</title><p><italic><tp:taxon-name><tp:taxon-name-part taxon-name-part-type="genus" reg="Amblyiulus">Amblyiulus</tp:taxon-name-part> <tp:taxon-name-part taxon-name-part-type="species" reg="barroisi">barroisi</tp:taxon-name-part></tp:taxon-name></italic> (Porat, 1893), <italic><tp:taxon-name><tp:taxon-name-part taxon-name-part-type="genus" reg="Amblyiulus">Amblyiulus</tp:taxon-name-part> <tp:taxon-name-part taxon-name-part-type="species" reg="cedrophilus">cedrophilus</tp:taxon-name-part></tp:taxon-name></italic> (Attems, 1910), <italic><tp:taxon-name><tp:taxon-name-part taxon-name-part-type="genus" reg="Amblyiulus">Amblyiulus</tp:taxon-name-part> <tp:taxon-name-part taxon-name-part-type="species" reg="festae">festae</tp:taxon-name-part></tp:taxon-name></italic> (Silvestri, 1895), <italic><tp:taxon-name><tp:taxon-name-part taxon-name-part-type="genus" reg="Amblyiulus">Amblyiulus</tp:taxon-name-part> <tp:taxon-name-part taxon-name-part-type="species" reg="georgicus">georgicus</tp:taxon-name-part></tp:taxon-name></italic> Lohmander, 1932, <italic><tp:taxon-name><tp:taxon-name-part taxon-name-part-type="genus" reg="Amblyiulus">Amblyiulus</tp:taxon-name-part> <tp:taxon-name-part taxon-name-part-type="species" reg="hirtus">hirtus</tp:taxon-name-part></tp:taxon-name></italic> sp. nov., and possibly several others, but their identity requires verification (<xref ref-type="bibr" rid="B23">Golovatch 2018</xref>).</p></tp:treatment-sec><ref-list><ref id="B47"><mixed-citation xmlns:xlink="http://www.w3.org/1999/xlink" xlink:type="simple"><person-group><name name-style="western"><surname>Tabacaru</surname><given-names>I</given-names></name></person-group> (<year>1978</year>) <article-title>Sur la systématique des <tp:taxon-name>Pachyiulinae</tp:taxon-name>. Description d’une nouvelle espèce de <italic><tp:taxon-name><tp:taxon-name-part taxon-name-part-type="genus">Geopachyiulus</tp:taxon-name-part></tp:taxon-name></italic>.</article-title><source>Travaux de l’Institut de Spéologie “Emile Racovitza”</source><volume>17</volume>: <fpage>67</fpage>–<lpage>80</lpage>.</mixed-citation></ref><ref id="B36"><mixed-citation xmlns:xlink="http://www.w3.org/1999/xlink" xlink:type="simple"><person-group><name name-style="western"><surname>Mauriès</surname><given-names>J-P</given-names></name></person-group> (<year>1982</year>) <italic><tp:taxon-name><tp:taxon-name-part taxon-name-part-type="genus">Dolichoiulus</tp:taxon-name-part> <tp:taxon-name-part taxon-name-part-type="species">tongiorgii</tp:taxon-name-part></tp:taxon-name></italic> (Strasser), Diplopode halophile nouveau pour la faune de France. Remarques sur la classification des <tp:taxon-name>Pachyiulini</tp:taxon-name> (<tp:taxon-name><tp:taxon-name-part taxon-name-part-type="subphylum">Myriapoda</tp:taxon-name-part></tp:taxon-name>, <tp:taxon-name><tp:taxon-name-part taxon-name-part-type="class">Diplopoda</tp:taxon-name-part></tp:taxon-name>, Iulida). Bulletin du Muséum national d’Histoire naturelle, Série 4, 4(3–4): 433–444.</mixed-citation></ref><ref id="B23"><mixed-citation xmlns:xlink="http://www.w3.org/1999/xlink" xlink:type="simple"><person-group><name name-style="western"><surname>Golovatch</surname><given-names>SI</given-names></name></person-group> (<year>2018</year>) <article-title>The millipede subfamily <tp:taxon-name>Pachyiulinae</tp:taxon-name> in Israel, with the description of a new species (<tp:taxon-name><tp:taxon-name-part taxon-name-part-type="class">Diplopoda</tp:taxon-name-part></tp:taxon-name>, <tp:taxon-name><tp:taxon-name-part taxon-name-part-type="order">Julida</tp:taxon-name-part></tp:taxon-name>, <tp:taxon-name><tp:taxon-name-part taxon-name-part-type="family">Julidae</tp:taxon-name-part></tp:taxon-name>).</article-title><source>Zoologicheskii zhurnal</source><volume>97</volume>(<issue>7</issue>): <fpage>791</fpage>–<lpage>805</lpage>. <ext-link xlink:type="simple" ext-link-type="doi" xlink:href="10.1134/S0044513418070073">https://doi.org/10.1134/S0044513418070073</ext-link></mixed-citation></ref><ref id="B20"><mixed-citation xmlns:xlink="http://www.w3.org/1999/xlink" xlink:type="simple"><person-group><name name-style="western"><surname>Golovatch</surname><given-names>SI</given-names></name></person-group> (<year>1979</year>) <article-title>[The composition and zoogeographic relationship of the diplopod fauna of Middle Asia. Part 2].</article-title><source>Zoologicheskii zhurnal</source><volume>58</volume>(<issue>9</issue>): <fpage>1313</fpage>–<lpage>1325</lpage>. [in Russian, a summary in English]</mixed-citation></ref></ref-list></tp:taxon-treatment>
