# Supplementary material for: The millipede genera Amblyiulus Silvestri, 1896 and Syrioiulus Verhoeff, 1914 in the Caucasus, with notes on their distributions (Diplopoda, Julida, Julidae)
Source: Zookeys. 2021 Jul 13;1048:109–43. doi: 10.3897/zookeys.1048.68454 (PMC8292276; doi:10.3897/zookeys.1048.68454)
Supplement: XML Treatment for Amblyiulus georgicus [file zookeys.1048.68454-treatment2.xml]

<!DOCTYPE tp:taxon-treatment
  PUBLIC "-//TaxonX//DTD Taxonomic Treatment Publishing DTD v0 20100105//EN" "tax-treatment-NSO.dtd">
<tp:taxon-treatment xmlns:tp="http://www.plazi.org/taxpub"><tp:treatment-meta><kwd-group><label>Taxon classification</label><kwd><named-content xmlns:xlink="http://www.w3.org/1999/xlink" content-type="kingdom">Animalia</named-content></kwd><kwd><named-content xmlns:xlink="http://www.w3.org/1999/xlink" content-type="order">Julida</named-content></kwd><kwd><named-content xmlns:xlink="http://www.w3.org/1999/xlink" content-type="family">Julidae</named-content></kwd></kwd-group><mixed-citation publication-type="journal"><person-group><name><surname>Evsyukov</surname><given-names>Aleksandr P.</given-names></name><name><surname>Golovatch</surname><given-names>Sergei I.</given-names></name><name><surname>Antić</surname><given-names>Dragan Ž.</given-names></name></person-group><article-title>The millipede genera <italic><tp:taxon-name><tp:taxon-name-part taxon-name-part-type="genus" reg="Amblyiulus">Amblyiulus</tp:taxon-name-part></tp:taxon-name></italic> Silvestri, 1896 and <italic><tp:taxon-name><tp:taxon-name-part taxon-name-part-type="genus" reg="Syrioiulus">Syrioiulus</tp:taxon-name-part></tp:taxon-name></italic> Verhoeff, 1914 in the Caucasus, with notes on their distributions (<tp:taxon-name><tp:taxon-name-part taxon-name-part-type="class">Diplopoda</tp:taxon-name-part></tp:taxon-name>, <tp:taxon-name><tp:taxon-name-part taxon-name-part-type="order">Julida</tp:taxon-name-part></tp:taxon-name>, <tp:taxon-name><tp:taxon-name-part taxon-name-part-type="family">Julidae</tp:taxon-name-part></tp:taxon-name>)</article-title><source>Zookeys</source><day>13</day><month>7</month><year>2021</year><volume>1048</volume><fpage>109</fpage><lpage>143</lpage><pub-id pub-id-type="doi">10.3897/zookeys.1048.68454</pub-id></mixed-citation></tp:treatment-meta><tp:nomenclature><tp:taxon-name><object-id xmlns:xlink="http://www.w3.org/1999/xlink" content-type="arpha" xlink:type="simple">EF9858D7-FB69-56D4-9F44-AD5CF026BDF4</object-id>
            <tp:taxon-name-part taxon-name-part-type="genus" reg="Amblyiulus">Amblyiulus</tp:taxon-name-part>
            <tp:taxon-name-part taxon-name-part-type="species" reg="georgicus">georgicus</tp:taxon-name-part>
          </tp:taxon-name><tp:taxon-authority>Lohmander, 1932</tp:taxon-authority><xref ref-type="fig" rid="F1">Figs 1A</xref><xref ref-type="fig" rid="F2">, 2</xref><xref ref-type="fig" rid="F3">, 3</xref><xref ref-type="fig" rid="F15">, 15A</xref><xref ref-type="fig" rid="F16">, 16</xref><tp:nomenclature-citation-list><tp:nomenclature-citation><tp:taxon-name>
                <tp:taxon-name-part taxon-name-part-type="genus" reg="Amblyiulus">Amblyiulus</tp:taxon-name-part> <tp:taxon-name-part taxon-name-part-type="species" reg="georgicus">georgicus</tp:taxon-name-part></tp:taxon-name><comment>Lohmander, 1932a: 180–182, figs 10–12 (D).</comment></tp:nomenclature-citation><tp:nomenclature-citation><tp:taxon-name>
                <tp:taxon-name-part taxon-name-part-type="genus" reg="Amblyiulus">Amblyiulus</tp:taxon-name-part> <tp:taxon-name-part taxon-name-part-type="species" reg="georgicus">georgicus</tp:taxon-name-part></tp:taxon-name><comment>—<xref ref-type="bibr" rid="B34">Lohmander 1936</xref>: 170 (M); <xref ref-type="bibr" rid="B28">Kobakhidze 1965</xref>: 395 (M); <xref ref-type="bibr" rid="B35">Lokšina and Golovatch 1979</xref>: 385 (M).</comment></tp:nomenclature-citation><tp:nomenclature-citation><tp:taxon-name>
                <tp:taxon-name-part taxon-name-part-type="genus" reg="Syrioiulus">Syrioiulus</tp:taxon-name-part> <tp:taxon-name-part taxon-name-part-type="species" reg="georgicus">georgicus</tp:taxon-name-part></tp:taxon-name><comment>—<xref ref-type="bibr" rid="B37">Mauriès 1984</xref>: 43 (M); <xref ref-type="bibr" rid="B31">Kokhia and Golovatch 2020</xref>: 207 (M).</comment></tp:nomenclature-citation></tp:nomenclature-citation-list></tp:nomenclature><tp:treatment-sec sec-type="material" id="SECID0EFOAE"><title>Material examined.</title><p><bold>Armenia</bold>: 3 ♂♂, 5 ♀♀, 2 juv. (<named-content xmlns:xlink="http://www.w3.org/1999/xlink" content-type="dwc:institutional_code" xlink:type="simple">ZMUM</named-content>), SW of Shnokh halfway between Alaverdi and Bagratashen, ca. 1500 m a.s.l., <italic><tp:taxon-name><tp:taxon-name-part taxon-name-part-type="genus" reg="Carpinus">Carpinus</tp:taxon-name-part></tp:taxon-name></italic> forest, litter, 24.V.1987; 2 ♀♀ (<named-content xmlns:xlink="http://www.w3.org/1999/xlink" content-type="dwc:institutional_code" xlink:type="simple">ZMUM</named-content>), Odzun W of Alaverdi, 1500–1550 m a.s.l., <italic><tp:taxon-name><tp:taxon-name-part taxon-name-part-type="genus" reg="Quercus">Quercus</tp:taxon-name-part></tp:taxon-name></italic>, <italic><tp:taxon-name><tp:taxon-name-part taxon-name-part-type="genus" reg="Fagus">Fagus</tp:taxon-name-part></tp:taxon-name></italic>, <italic><tp:taxon-name><tp:taxon-name-part taxon-name-part-type="genus" reg="Carpinus">Carpinus</tp:taxon-name-part></tp:taxon-name></italic>, etc. forest, litter and under stones with ants, 23–24.V.1987; all leg. S. Golovatch, K. Eskov.</p></tp:treatment-sec><tp:treatment-sec sec-type="diagnosis" id="SECID0ETPAE"><title>Diagnosis.</title><p>Differs from <italic><tp:taxon-name><tp:taxon-name-part taxon-name-part-type="genus" reg="Amblyiulus">A.</tp:taxon-name-part> <tp:taxon-name-part taxon-name-part-type="species" reg="hirtus">hirtus</tp:taxon-name-part></tp:taxon-name></italic> sp. nov., apparently the most similar and geographically the closest congener known to date, by the following combination of somatic and gonopodal characteristics. Head without frontal setae; collum and metazonae of body rings without setae. Male mandibular stipites expanded. Promere wide, with two apical denticles. Solenomere with a membranous lobe notched apically. Rod of opisthomere relatively short. See also Key below.</p></tp:treatment-sec><tp:treatment-sec sec-type="redescription" id="SECID0EEQAE"><title>Redescription.</title><p>Length of adults 27–30 mm (♂♂) or 28–31 mm (♀♀), width 1.6–1.7 mm (♂♂) or 1.7–1.9 mm (♀♀). Number of body rings in adults, 65–67+2+T (♂♂) or 67–69+2+T (♀♀). Body subcylindrical (typical of <tp:taxon-name><tp:taxon-name-part taxon-name-part-type="family">Julidae</tp:taxon-name-part></tp:taxon-name>), metazonae brownish grey, prozonae yellowish grey (Fig. <xref ref-type="fig" rid="F1">1A</xref>). Head, a few postcollum rings and telson lighter than other body rings. Collum more vividly red-brown. Antennae, mouthparts, and legs yellow (Fig. <xref ref-type="fig" rid="F2">2A–C</xref>). Eyes absent. Metazonae with weak and irregular striations, 14–16 striae between dorsal axial line and ozopore (Fig. <xref ref-type="fig" rid="F2">2D</xref>). Ozopores relatively large, with a stria in front and lying behind suture without touching it (Fig. <xref ref-type="fig" rid="F2">2H</xref>).</p><fig id="F1" position="float" orientation="portrait"><object-id xmlns:xlink="http://www.w3.org/1999/xlink" content-type="doi" xlink:type="simple">10.3897/zookeys.1048.68454.figure1</object-id><object-id xmlns:xlink="http://www.w3.org/1999/xlink" content-type="arpha" xlink:type="simple">F0F8AAE2-C377-50E3-AF18-E685990F301C</object-id><label>Figure 1.</label><caption><p>Habitus of <italic><tp:taxon-name><tp:taxon-name-part taxon-name-part-type="genus" reg="Amblyiulus">Amblyiulus</tp:taxon-name-part></tp:taxon-name></italic> and <italic><tp:taxon-name><tp:taxon-name-part taxon-name-part-type="genus" reg="Syrioiulus">Syrioiulus</tp:taxon-name-part></tp:taxon-name></italic> species, males, lateral views <bold>A</bold><italic><tp:taxon-name><tp:taxon-name-part taxon-name-part-type="genus" reg="Amblyiulus">A.</tp:taxon-name-part> <tp:taxon-name-part taxon-name-part-type="species" reg="georgicus">georgicus</tp:taxon-name-part></tp:taxon-name></italic> Lohmander, 1932 from Shnokh, Armenia (<named-content xmlns:xlink="http://www.w3.org/1999/xlink" content-type="dwc:institutional_code" xlink:type="simple">ZMUM</named-content>) <bold>B</bold><italic><tp:taxon-name><tp:taxon-name-part taxon-name-part-type="genus" reg="Amblyiulus">A.</tp:taxon-name-part> <tp:taxon-name-part taxon-name-part-type="species" reg="hirtus">hirtus</tp:taxon-name-part></tp:taxon-name></italic> sp. nov., paratype from Bash-Layski, Azerbaijan (<named-content xmlns:xlink="http://www.w3.org/1999/xlink" content-type="dwc:institutional_code" xlink:type="simple">ZMUM</named-content>) <bold>C</bold><italic><tp:taxon-name><tp:taxon-name-part taxon-name-part-type="genus" reg="Syrioiulus">S.</tp:taxon-name-part> <tp:taxon-name-part taxon-name-part-type="species" reg="adsharicus">adsharicus</tp:taxon-name-part></tp:taxon-name></italic> (Lohmander, 1936) from Adigeni, Georgia (<named-content xmlns:xlink="http://www.w3.org/1999/xlink" content-type="dwc:institutional_code" xlink:type="simple">ZMUM</named-content>) <bold>D</bold><italic><tp:taxon-name><tp:taxon-name-part taxon-name-part-type="genus" reg="Syrioiulus">S.</tp:taxon-name-part> <tp:taxon-name-part taxon-name-part-type="species" reg="continentalis">continentalis</tp:taxon-name-part></tp:taxon-name></italic> (Attems, 1903) from Istisu, Azerbaijan (<named-content xmlns:xlink="http://www.w3.org/1999/xlink" content-type="dwc:institutional_code" xlink:type="simple">ZMUM</named-content>) <bold>E</bold><italic><tp:taxon-name><tp:taxon-name-part taxon-name-part-type="genus" reg="Syrioiulus">S.</tp:taxon-name-part> <tp:taxon-name-part taxon-name-part-type="species" reg="taliscius">taliscius</tp:taxon-name-part></tp:taxon-name></italic> (Attems, 1927) from Avrora, Azerbaijan (<named-content xmlns:xlink="http://www.w3.org/1999/xlink" content-type="dwc:institutional_code" xlink:type="simple">ZMUM</named-content>) <bold>F</bold><italic><tp:taxon-name><tp:taxon-name-part taxon-name-part-type="genus" reg="Syrioiulus">S.</tp:taxon-name-part> <tp:taxon-name-part taxon-name-part-type="species" reg="armeniacus">armeniacus</tp:taxon-name-part></tp:taxon-name></italic> sp. nov., paratype from Shikahoh, Armenia (<named-content xmlns:xlink="http://www.w3.org/1999/xlink" content-type="dwc:institutional_code" xlink:type="simple">ZMUM</named-content>). Scale bars: 1.0 mm.</p></caption><graphic xmlns:xlink="http://www.w3.org/1999/xlink" xlink:href="zookeys-1048-109-g001.jpg" position="float" orientation="portrait" xlink:type="simple" id="oo_566318.jpg"><uri content-type="original_file" xlink:type="simple">https://binary.pensoft.net/fig/566318</uri></graphic></fig><p>Antennae relatively long, in situ reaching segment 4. Head without frontal setae, but with 8+8–9+9 labral and 2+2 supralabral setae (Fig. <xref ref-type="fig" rid="F2">2A–C</xref>). Gnathochilarium with four setae on each lamella lingualis, stipites with a group of several short setae in medial part and three long setae at anterolateral margin (Fig. <xref ref-type="fig" rid="F2">2I</xref>). Collum and metazonae without setae at posterior margin (Figs <xref ref-type="fig" rid="F1">1A</xref>, <xref ref-type="fig" rid="F2">2A–G</xref>). Epiproct undeveloped (Fig. <xref ref-type="fig" rid="F2">2E, F</xref>). Hypoproct subtriangular, with several long setae (Fig. <xref ref-type="fig" rid="F2">2G</xref>). Telson and anal valves sparsely setose, setae being long (Fig. <xref ref-type="fig" rid="F2">2E–G</xref>).</p><fig id="F2" position="float" orientation="portrait"><object-id xmlns:xlink="http://www.w3.org/1999/xlink" content-type="doi" xlink:type="simple">10.3897/zookeys.1048.68454.figure2</object-id><object-id xmlns:xlink="http://www.w3.org/1999/xlink" content-type="arpha" xlink:type="simple">9B8EE93E-E1BD-5F20-A54E-1917661FB2CD</object-id><label>Figure 2.</label><caption><p><italic><tp:taxon-name><tp:taxon-name-part taxon-name-part-type="genus" reg="Amblyiulus">Amblyiulus</tp:taxon-name-part> <tp:taxon-name-part taxon-name-part-type="species" reg="georgicus">georgicus</tp:taxon-name-part></tp:taxon-name></italic> Lohmander, 1932, ♂ from Shnokh, Armenia (<named-content xmlns:xlink="http://www.w3.org/1999/xlink" content-type="dwc:institutional_code" xlink:type="simple">ZMUM</named-content>) <bold>A–C</bold> anterior part of body, lateral, dorsal and ventral views, respectively <bold>D</bold> midbody part, lateral view <bold>E–G</bold> posterior part of body, lateral, dorsal and ventral views, respectively <bold>H</bold> ozopores on midbody rings, lateral view <bold>I</bold> gnathochilarium, ventral view <bold>J</bold> leg pair 1, caudal view <bold>K</bold> leg 2, caudal view <bold>L</bold> ventral edge of pleurotergum 7, lateral view. Scale bars: 0.5 mm (<bold>A–G</bold>); 0.1 mm (<bold>H–L</bold>).</p></caption><graphic xmlns:xlink="http://www.w3.org/1999/xlink" xlink:href="zookeys-1048-109-g002.jpg" position="float" orientation="portrait" xlink:type="simple" id="oo_566319.jpg"><uri content-type="original_file" xlink:type="simple">https://binary.pensoft.net/fig/566319</uri></graphic></fig><p><bold>Male.</bold> Mandibular stipites expanded, slightly swollen in distal part (Fig. <xref ref-type="fig" rid="F2">2A</xref>). Leg pair 1 small, unciform, with a group of setae on each coxa and at base of telopodite; telopodite relatively long (Fig. <xref ref-type="fig" rid="F2">2J</xref>). Leg pair 2 with pads on postfemur and tibia (Fig. <xref ref-type="fig" rid="F2">2K</xref>). Penes short, bifurcate on top. Ventral edge of male segment 7 with elongated and rounded lamellae bordering the gonopodal aperture (Fig. <xref ref-type="fig" rid="F2">2L</xref>).</p><p>Gonopods (Fig. <xref ref-type="fig" rid="F3">3</xref>). Promere spoon-shaped, relatively wide, constricted in basal third; mesal ridge in apical part forming a small mesal denticle (Fig. <xref ref-type="fig" rid="F3">3B, E</xref>). Lateral denticle large, well-developed. Mesomeral process simple, flattened, ribbon-shaped, notched on top (Fig. <xref ref-type="fig" rid="F3">3A, C, F</xref>). Opisthomere tripartite (Fig. <xref ref-type="fig" rid="F3">3D</xref>). Solenomere long, slightly curved, with caudomesal lamella notched apically; apical part with a fovea and a pointed membranous process. Anterior process of opisthomere appressed to solenomere, with a rounded apex. Anterolateral part of opisthomere with a helicoid rod.</p><fig id="F3" position="float" orientation="portrait"><object-id xmlns:xlink="http://www.w3.org/1999/xlink" content-type="doi" xlink:type="simple">10.3897/zookeys.1048.68454.figure3</object-id><object-id xmlns:xlink="http://www.w3.org/1999/xlink" content-type="arpha" xlink:type="simple">6528E8BA-EB7A-5D02-8BFA-F4BDA65E3D22</object-id><label>Figure 3.</label><caption><p><italic><tp:taxon-name><tp:taxon-name-part taxon-name-part-type="genus" reg="Amblyiulus">Amblyiulus</tp:taxon-name-part> <tp:taxon-name-part taxon-name-part-type="species" reg="georgicus">georgicus</tp:taxon-name-part></tp:taxon-name></italic> Lohmander, 1932, ♂ from Shnokh, Armenia (<named-content xmlns:xlink="http://www.w3.org/1999/xlink" content-type="dwc:institutional_code" xlink:type="simple">ZMUM</named-content>) (<bold>A–D</bold>) or holotype ♂, after Lohmander (1932) (<bold>E, F</bold>). <bold>A</bold> gonopod, mesal view <bold>B</bold> promere, caudal view <bold>C</bold> posterior gonopod, caudal view <bold>D</bold> end of solenomere, mesal view <bold>E</bold> promere, caudal view <bold>F</bold> posterior gonopod, lateral view. Abbreviations: <bold>ap</bold> anterior process <bold>cl</bold> caudomesal lamella <bold>fo</bold> fovea <bold>ld</bold> lateral denticle <bold>md</bold> mesal denticle <bold>mr</bold> mesal ridge <bold>ms</bold> mesomeral process <bold>op</bold> opisthomere <bold>pr</bold> promere <bold>r</bold> rod <bold>sl</bold> solenomere. Scale bars: 0.1 mm (<bold>A–C</bold>); 0.01 mm (<bold>D</bold>); not to scale (<bold>E, F</bold>).</p></caption><graphic xmlns:xlink="http://www.w3.org/1999/xlink" xlink:href="zookeys-1048-109-g003.jpg" position="float" orientation="portrait" xlink:type="simple" id="oo_566320.jpg"><uri content-type="original_file" xlink:type="simple">https://binary.pensoft.net/fig/566320</uri></graphic></fig><p><bold>Female.</bold> First two leg pairs unmodified. Vulva rounded, operculum and bursa equal in height (Fig. <xref ref-type="fig" rid="F15">15A</xref>). Operculum at apical margin oblique, undivided. Bursa asymmetric, lateral valve higher than mesal one. Each valve with two rows of long setae. Median field of bursa very short, narrow; emargination of median field suboval.</p></tp:treatment-sec><tp:treatment-sec sec-type="remarks" id="SECID0EM2AE"><title>Remarks.</title><p>This species was described from Borjom (= Borjomi), Georgia (<xref ref-type="bibr" rid="B32">Lohmander 1932a</xref>). The above samples represent the first formal records of this species from Armenia. It seems to populate high-montane deciduous forests in the western part of the Caucasus Minor (= Lesser Caucasus) (Fig. <xref ref-type="fig" rid="F16">16</xref>).</p></tp:treatment-sec><tp:treatment-sec><!--Section generated to contain objects referenced in tp:taxon-treatment.--><fig id="F15" position="float" orientation="portrait"><object-id xmlns:xlink="http://www.w3.org/1999/xlink" content-type="doi" xlink:type="simple">10.3897/zookeys.1048.68454.figure15</object-id><object-id xmlns:xlink="http://www.w3.org/1999/xlink" content-type="arpha" xlink:type="simple">55180968-F8BB-5653-A9AE-B349D9488754</object-id><label>Figure 15.</label><caption><p>Vulvae of <italic><tp:taxon-name><tp:taxon-name-part taxon-name-part-type="genus" reg="Amblyiulus">Amblyiulus</tp:taxon-name-part></tp:taxon-name></italic> and <italic><tp:taxon-name><tp:taxon-name-part taxon-name-part-type="genus" reg="Syrioiulus">Syrioiulus</tp:taxon-name-part></tp:taxon-name></italic> species from the Caucasus, caudal views <bold>A</bold><italic><tp:taxon-name><tp:taxon-name-part taxon-name-part-type="genus" reg="Amblyiulus">A.</tp:taxon-name-part> <tp:taxon-name-part taxon-name-part-type="species" reg="georgicus">georgicus</tp:taxon-name-part></tp:taxon-name></italic> Lohmander, 1932 from Shnokh, Armenia (<named-content xmlns:xlink="http://www.w3.org/1999/xlink" content-type="dwc:institutional_code" xlink:type="simple">ZMUM</named-content>) <bold>B</bold><italic><tp:taxon-name><tp:taxon-name-part taxon-name-part-type="genus" reg="Amblyiulus">A.</tp:taxon-name-part> <tp:taxon-name-part taxon-name-part-type="species" reg="hirtus">hirtus</tp:taxon-name-part></tp:taxon-name></italic> sp. nov., paratype from Bash-Layski, Azerbaijan (<named-content xmlns:xlink="http://www.w3.org/1999/xlink" content-type="dwc:institutional_code" xlink:type="simple">ZMUM</named-content>) <bold>C</bold><italic><tp:taxon-name><tp:taxon-name-part taxon-name-part-type="genus" reg="Syrioiulus">S.</tp:taxon-name-part> <tp:taxon-name-part taxon-name-part-type="species" reg="adsharicus">adsharicus</tp:taxon-name-part></tp:taxon-name></italic> (Lohmander, 1936) from Adigeni, Georgia (<named-content xmlns:xlink="http://www.w3.org/1999/xlink" content-type="dwc:institutional_code" xlink:type="simple">ZMUM</named-content>) <bold>D</bold><italic><tp:taxon-name><tp:taxon-name-part taxon-name-part-type="genus" reg="Syrioiulus">S.</tp:taxon-name-part> <tp:taxon-name-part taxon-name-part-type="species" reg="continentalis">continentalis</tp:taxon-name-part></tp:taxon-name></italic> (Attems, 1903) from Istisu, Azerbaijan (<named-content xmlns:xlink="http://www.w3.org/1999/xlink" content-type="dwc:institutional_code" xlink:type="simple">ZMUM</named-content>) <bold>E</bold><italic><tp:taxon-name><tp:taxon-name-part taxon-name-part-type="genus" reg="Syrioiulus">S.</tp:taxon-name-part> <tp:taxon-name-part taxon-name-part-type="species" reg="taliscius">taliscius</tp:taxon-name-part></tp:taxon-name></italic> (Attems, 1927) from Avrora, Azerbaijan (<named-content xmlns:xlink="http://www.w3.org/1999/xlink" content-type="dwc:institutional_code" xlink:type="simple">ZMUM</named-content>) <bold>F</bold><italic><tp:taxon-name><tp:taxon-name-part taxon-name-part-type="genus" reg="Syrioiulus">S.</tp:taxon-name-part> <tp:taxon-name-part taxon-name-part-type="species" reg="armeniacus">armeniacus</tp:taxon-name-part></tp:taxon-name></italic> sp. nov., paratype from Shikahoh, Armenia (<named-content xmlns:xlink="http://www.w3.org/1999/xlink" content-type="dwc:institutional_code" xlink:type="simple">ZMUM</named-content>). Abbreviations: <bold>em</bold> emargination of median field <bold>lv</bold> lateral valve <bold>mf</bold> median field <bold>mv</bold> median valve <bold>op</bold> operculum. Scale bars: 0.03 mm.</p></caption><graphic xmlns:xlink="http://www.w3.org/1999/xlink" xlink:href="zookeys-1048-109-g015.jpg" position="float" orientation="portrait" xlink:type="simple" id="oo_566332.jpg"><uri content-type="original_file" xlink:type="simple">https://binary.pensoft.net/fig/566332</uri></graphic></fig><fig id="F16" position="float" orientation="portrait"><object-id xmlns:xlink="http://www.w3.org/1999/xlink" content-type="doi" xlink:type="simple">10.3897/zookeys.1048.68454.figure16</object-id><object-id xmlns:xlink="http://www.w3.org/1999/xlink" content-type="arpha" xlink:type="simple">9DBB856E-CEE5-5FC2-B5F7-66C971BA9589</object-id><label>Figure 16.</label><caption><p>Distributions of <italic><tp:taxon-name><tp:taxon-name-part taxon-name-part-type="genus" reg="Amblyiulus">Amblyiulus</tp:taxon-name-part></tp:taxon-name></italic> and <italic><tp:taxon-name><tp:taxon-name-part taxon-name-part-type="genus" reg="Syrioiulus">Syrioiulus</tp:taxon-name-part></tp:taxon-name></italic> species in the Caucasus: red circle <italic><tp:taxon-name><tp:taxon-name-part taxon-name-part-type="genus" reg="Amblyiulus">A.</tp:taxon-name-part> <tp:taxon-name-part taxon-name-part-type="species" reg="georgicus">georgicus</tp:taxon-name-part></tp:taxon-name></italic> Lohmander, 1932; green circle <italic><tp:taxon-name><tp:taxon-name-part taxon-name-part-type="genus" reg="Amblyiulus">A.</tp:taxon-name-part> <tp:taxon-name-part taxon-name-part-type="species" reg="hirtus">hirtus</tp:taxon-name-part></tp:taxon-name></italic> sp. nov.; white circle <italic><tp:taxon-name><tp:taxon-name-part taxon-name-part-type="genus" reg="Syrioiulus">S.</tp:taxon-name-part> <tp:taxon-name-part taxon-name-part-type="species" reg="adsharicus">adsharicus</tp:taxon-name-part></tp:taxon-name></italic> (Lohmander, 1936); blue circle <italic><tp:taxon-name><tp:taxon-name-part taxon-name-part-type="genus" reg="Syrioiulus">S.</tp:taxon-name-part> <tp:taxon-name-part taxon-name-part-type="species" reg="continentalis">continentalis</tp:taxon-name-part></tp:taxon-name></italic> (Attems, 1903); pink circle <italic><tp:taxon-name><tp:taxon-name-part taxon-name-part-type="genus" reg="Syrioiulus">S.</tp:taxon-name-part> <tp:taxon-name-part taxon-name-part-type="species" reg="taliscius">taliscius</tp:taxon-name-part></tp:taxon-name></italic> (Attems, 1927); brown circle <italic><tp:taxon-name><tp:taxon-name-part taxon-name-part-type="genus" reg="Syrioiulus">S.</tp:taxon-name-part> <tp:taxon-name-part taxon-name-part-type="species" reg="armeniacus">armeniacus</tp:taxon-name-part></tp:taxon-name></italic> sp. nov.; yellow square <tp:taxon-name>Pachyiulini</tp:taxon-name> gen. sp. 1; purple square <tp:taxon-name>Pachyiulini</tp:taxon-name> gen. sp. 2.</p></caption><graphic xmlns:xlink="http://www.w3.org/1999/xlink" xlink:href="zookeys-1048-109-g016.jpg" position="float" orientation="portrait" xlink:type="simple" id="oo_566333.jpg"><uri content-type="original_file" xlink:type="simple">https://binary.pensoft.net/fig/566333</uri></graphic></fig></tp:treatment-sec><ref-list><ref id="B34"><mixed-citation xmlns:xlink="http://www.w3.org/1999/xlink" xlink:type="simple"><person-group><name name-style="western"><surname>Lohmander</surname><given-names>H</given-names></name></person-group> (<year>1936</year>) Über die Diplopoden des Kaukasusgebietes. Göteborgs Kungliga Vetenskaps- och Vitterhets-Samhälles Handlingar, Ser. 5B, 5(1): 1–196.</mixed-citation></ref><ref id="B28"><mixed-citation xmlns:xlink="http://www.w3.org/1999/xlink" xlink:type="simple"><person-group><name name-style="western"><surname>Kobakhidze</surname><given-names>DN</given-names></name></person-group> (<year>1965</year>) <article-title>[A list of millipedes (<tp:taxon-name><tp:taxon-name-part taxon-name-part-type="class">Diplopoda</tp:taxon-name-part></tp:taxon-name>) of SSR Georgia].</article-title><source>Fragmenta Faunistica</source><volume>11</volume>(<issue>21</issue>): <fpage>390</fpage>–<lpage>398</lpage>. [in Russian, summaries in Polish and German]</mixed-citation></ref><ref id="B35"><mixed-citation xmlns:xlink="http://www.w3.org/1999/xlink" xlink:type="simple"><person-group><name name-style="western"><surname>Lokšina</surname><given-names>IE</given-names></name><name name-style="western"><surname>Golovatch</surname><given-names>SI</given-names></name></person-group> (<year>1979</year>) <article-title><tp:taxon-name><tp:taxon-name-part taxon-name-part-type="class">Diplopoda</tp:taxon-name-part></tp:taxon-name> of the USSR fauna.</article-title><source>Pedobiologia</source><volume>19</volume>: <fpage>381</fpage>–<lpage>389</lpage>.</mixed-citation></ref><ref id="B37"><mixed-citation xmlns:xlink="http://www.w3.org/1999/xlink" xlink:type="simple"><person-group><name name-style="western"><surname>Mauriès</surname><given-names>J-P</given-names></name></person-group> (<year>1984</year>) <article-title>Deux espèces nouvelles de Diplopodes cavernicoles des Cyclades: <italic><tp:taxon-name><tp:taxon-name-part taxon-name-part-type="genus">Hyleoglomeris</tp:taxon-name-part> <tp:taxon-name-part taxon-name-part-type="species">beroni</tp:taxon-name-part></tp:taxon-name></italic> (<tp:taxon-name><tp:taxon-name-part taxon-name-part-type="order">Glomerida</tp:taxon-name-part></tp:taxon-name>) et <italic><tp:taxon-name><tp:taxon-name-part taxon-name-part-type="genus">Syrioiulus</tp:taxon-name-part> <tp:taxon-name-part taxon-name-part-type="species">andreevi</tp:taxon-name-part></tp:taxon-name></italic> (Iulida).</article-title><source>Biologia Gallo-Hellenica</source><volume>11</volume>(<issue>1</issue>): <fpage>37</fpage>–<lpage>49</lpage>.</mixed-citation></ref><ref id="B31"><mixed-citation xmlns:xlink="http://www.w3.org/1999/xlink" xlink:type="simple"><person-group><name name-style="western"><surname>Kokhia</surname><given-names>MS</given-names></name><name name-style="western"><surname>Golovatch</surname><given-names>SI</given-names></name></person-group> (<year>2020</year>) <article-title>Diversity and distribution of the millipedes (<tp:taxon-name><tp:taxon-name-part taxon-name-part-type="class">Diplopoda</tp:taxon-name-part></tp:taxon-name>) of Georgia, Caucasus.</article-title><source>ZooKeys</source><volume>930</volume>: <fpage>199</fpage>–<lpage>219</lpage>. <ext-link xlink:type="simple" ext-link-type="doi" xlink:href="10.3897/zookeys.930.47490">https://doi.org/10.3897/zookeys.930.47490</ext-link></mixed-citation></ref><ref id="B32"><mixed-citation xmlns:xlink="http://www.w3.org/1999/xlink" xlink:type="simple"><person-group><name name-style="western"><surname>Lohmander</surname><given-names>H</given-names></name></person-group> (<year>1932a</year>) Neue transkaukasische Diplopoden. 4. Aufsatz über Diplopoden aus Sowjet-Union. Zoologischer Anzeiger 98(7/8): 171–182.</mixed-citation></ref></ref-list></tp:taxon-treatment>
