# Supplementary material for: The millipede genera Amblyiulus Silvestri, 1896 and Syrioiulus Verhoeff, 1914 in the Caucasus, with notes on their distributions (Diplopoda, Julida, Julidae)
Source: Zookeys. 2021 Jul 13;1048:109–43. doi: 10.3897/zookeys.1048.68454 (PMC8292276; doi:10.3897/zookeys.1048.68454)
Supplement: XML Treatment for Amblyiulus hirtus [file zookeys.1048.68454-treatment3.xml]

<!DOCTYPE tp:taxon-treatment
  PUBLIC "-//TaxonX//DTD Taxonomic Treatment Publishing DTD v0 20100105//EN" "tax-treatment-NSO.dtd">
<tp:taxon-treatment xmlns:tp="http://www.plazi.org/taxpub"><tp:treatment-meta><kwd-group><label>Taxon classification</label><kwd><named-content xmlns:xlink="http://www.w3.org/1999/xlink" content-type="kingdom">Animalia</named-content></kwd><kwd><named-content xmlns:xlink="http://www.w3.org/1999/xlink" content-type="order">Julida</named-content></kwd><kwd><named-content xmlns:xlink="http://www.w3.org/1999/xlink" content-type="family">Julidae</named-content></kwd></kwd-group><mixed-citation publication-type="journal"><person-group><name><surname>Evsyukov</surname><given-names>Aleksandr P.</given-names></name><name><surname>Golovatch</surname><given-names>Sergei I.</given-names></name><name><surname>Antić</surname><given-names>Dragan Ž.</given-names></name></person-group><article-title>The millipede genera <italic><tp:taxon-name><tp:taxon-name-part taxon-name-part-type="genus" reg="Amblyiulus">Amblyiulus</tp:taxon-name-part></tp:taxon-name></italic> Silvestri, 1896 and <italic><tp:taxon-name><tp:taxon-name-part taxon-name-part-type="genus" reg="Syrioiulus">Syrioiulus</tp:taxon-name-part></tp:taxon-name></italic> Verhoeff, 1914 in the Caucasus, with notes on their distributions (<tp:taxon-name><tp:taxon-name-part taxon-name-part-type="class">Diplopoda</tp:taxon-name-part></tp:taxon-name>, <tp:taxon-name><tp:taxon-name-part taxon-name-part-type="order">Julida</tp:taxon-name-part></tp:taxon-name>, <tp:taxon-name><tp:taxon-name-part taxon-name-part-type="family">Julidae</tp:taxon-name-part></tp:taxon-name>)</article-title><source>Zookeys</source><day>13</day><month>7</month><year>2021</year><volume>1048</volume><fpage>109</fpage><lpage>143</lpage><pub-id pub-id-type="doi">10.3897/zookeys.1048.68454</pub-id></mixed-citation></tp:treatment-meta><tp:nomenclature><tp:taxon-name><object-id xmlns:xlink="http://www.w3.org/1999/xlink" content-type="arpha" xlink:type="simple">072D0180-6F18-5A32-94F0-1F7FD38A08C8</object-id>
            <tp:taxon-name-part taxon-name-part-type="genus" reg="Amblyiulus">Amblyiulus</tp:taxon-name-part>
            <tp:taxon-name-part taxon-name-part-type="species" reg="hirtus">hirtus</tp:taxon-name-part>
            <object-id xmlns:xlink="http://www.w3.org/1999/xlink" content-type="zoobank" xlink:type="simple">http://zoobank.org/38675EEE-B4FE-4B8B-BDF2-3E77DAADE5BE</object-id>
          </tp:taxon-name><tp:taxon-status xmlns:xlink="http://www.w3.org/1999/xlink" xlink:type="simple">sp. nov.</tp:taxon-status><xref ref-type="fig" rid="F1">Figs 1B</xref><xref ref-type="fig" rid="F4">, 4</xref><xref ref-type="fig" rid="F5">, 5</xref><xref ref-type="fig" rid="F15">, 15B</xref><xref ref-type="fig" rid="F16">, 16</xref></tp:nomenclature><tp:treatment-sec sec-type="material" id="SECID0EW4AE"><title>Material examined.</title><p><bold><italic>Holotype</italic></bold> ♂ (<named-content xmlns:xlink="http://www.w3.org/1999/xlink" content-type="dwc:institutional_code" xlink:type="simple">ZMUM</named-content>), <bold>Azerbaijan</bold>, NW above Bash-Layski ca. 20 km NNW of Sheki, 1250 m a.s.l., <italic><tp:taxon-name><tp:taxon-name-part taxon-name-part-type="genus" reg="Fagus">Fagus</tp:taxon-name-part></tp:taxon-name></italic>, <italic><tp:taxon-name><tp:taxon-name-part taxon-name-part-type="genus" reg="Carpinus">Carpinus</tp:taxon-name-part></tp:taxon-name></italic>, <italic><tp:taxon-name><tp:taxon-name-part taxon-name-part-type="genus" reg="Acer">Acer</tp:taxon-name-part></tp:taxon-name></italic>, etc. forest, litter, 3.V.1987, leg. S. Golovatch, K. Eskov. <bold><italic>Paratypes</italic></bold>: 5 ♂♂, 3 ♀♀ (<named-content xmlns:xlink="http://www.w3.org/1999/xlink" content-type="dwc:institutional_code" xlink:type="simple">ZMUM</named-content>), same collection data as holotype.</p></tp:treatment-sec><tp:treatment-sec sec-type="type material" id="SECID0EF6AE"><title>Non-type material.</title><p><bold>Azerbaijan</bold>: 2 ♂♂, 6 ♀♀ (<named-content xmlns:xlink="http://www.w3.org/1999/xlink" content-type="dwc:institutional_code" xlink:type="simple">ZMUM</named-content>), SW of Kuba, 750 m a.s.l., <italic><tp:taxon-name><tp:taxon-name-part taxon-name-part-type="genus" reg="Fagus">Fagus</tp:taxon-name-part></tp:taxon-name></italic>, <italic><tp:taxon-name><tp:taxon-name-part taxon-name-part-type="genus" reg="Quercus">Quercus</tp:taxon-name-part></tp:taxon-name></italic>, <italic><tp:taxon-name><tp:taxon-name-part taxon-name-part-type="genus" reg="Carpinus">Carpinus</tp:taxon-name-part></tp:taxon-name></italic>, etc. forest, litter and under bark, 23.IV.1987, leg. S. Golovatch, K. Eskov; <bold>Russia, Dagestan</bold>: 1 ♂, 2 ♀♀ (<named-content xmlns:xlink="http://www.w3.org/1999/xlink" content-type="dwc:institutional_code" xlink:type="simple">ZMUM</named-content>), Kurush, 2550 m a.s.l., S slope, subalpine and alpine meadows, 20.VIII.1990, leg. G. Magomedov.</p></tp:treatment-sec><tp:treatment-sec sec-type="diagnosis" id="SECID0EPAAG"><title>Diagnosis.</title><p>Assigned to the genus <italic><tp:taxon-name><tp:taxon-name-part taxon-name-part-type="genus" reg="Amblyiulus">Amblyiulus</tp:taxon-name-part></tp:taxon-name></italic> primarily because of the presence of a rod on the posterior gonopod opisthomere. Differs from <italic><tp:taxon-name><tp:taxon-name-part taxon-name-part-type="genus" reg="Amblyiulus">A.</tp:taxon-name-part> <tp:taxon-name-part taxon-name-part-type="species" reg="georgicus">georgicus</tp:taxon-name-part></tp:taxon-name></italic>, perhaps the most similar congener known to date, by the following combination of somatic and gonopodal characters. Head with frontal setae; collum and metazonae of body rings each with a posterior whorl of setae. Promere narrow, with two side ridges. Solenomere apically with small filament-like processes. Rod of opisthomere relatively long.</p></tp:treatment-sec><tp:treatment-sec sec-type="Name" id="SECID0EHBAG"><title>Name.</title><p>To emphasise the presence of metazonal setae; adjective.</p></tp:treatment-sec><tp:treatment-sec sec-type="description" id="SECID0EMBAG"><title>Description.</title><p><bold><italic>Holotype</italic></bold>: length 27 mm, width 1.3 mm, number of body rings 51+2+T. Paratypes: length 25–30 mm, width 1.2–1.4 mm, number of body rings in adults, 45–67+1–3+T (♂♂); or length 27–28 mm, width 1.1–1.3 mm, number of body rings, 46–55+2–3+T (♀♀). Body subcylindrical (typical of <tp:taxon-name><tp:taxon-name-part taxon-name-part-type="family">Julidae</tp:taxon-name-part></tp:taxon-name>), metazonae and prozonae yellowish grey (Fig. <xref ref-type="fig" rid="F1">1B</xref>). Head, a few postcollum rings and telson slightly lighter than other body rings. Collum slightly more vividly reddish. Antennae, mouthparts, and legs yellow (Fig. <xref ref-type="fig" rid="F4">4A–C</xref>). Eyes absent. Metazonae with weak, dense, and regular striations, 21–23 striae per quarter of metazonal surface, i.e., that between dorsal axial line and ozopore (Fig. <xref ref-type="fig" rid="F4">4A–G</xref>). Ozopores relatively large, with a stria in front, lying behind suture without touching it (Fig. <xref ref-type="fig" rid="F4">4H</xref>).</p><fig id="F4" position="float" orientation="portrait"><object-id xmlns:xlink="http://www.w3.org/1999/xlink" content-type="doi" xlink:type="simple">10.3897/zookeys.1048.68454.figure4</object-id><object-id xmlns:xlink="http://www.w3.org/1999/xlink" content-type="arpha" xlink:type="simple">98C2E5EF-9A9A-5031-9767-C40617694343</object-id><label>Figure 4.</label><caption><p><italic><tp:taxon-name><tp:taxon-name-part taxon-name-part-type="genus" reg="Amblyiulus">Amblyiulus</tp:taxon-name-part> <tp:taxon-name-part taxon-name-part-type="species" reg="hirtus">hirtus</tp:taxon-name-part></tp:taxon-name></italic> sp. nov., paratype ♂ from Bash-Layski, Azerbaijan (<named-content xmlns:xlink="http://www.w3.org/1999/xlink" content-type="dwc:institutional_code" xlink:type="simple">ZMUM</named-content>) <bold>A–C</bold> anterior part of body, lateral, dorsal and ventral views, respectively <bold>D</bold> midbody part, lateral view <bold>E–G</bold> posterior part of body, lateral, dorsal and ventral views, respectively <bold>H</bold> ozopores on midbody rings, lateral view <bold>I</bold> gnathochilarium, ventral view <bold>J, K</bold> leg pair 1, lateral and caudal views, respectively <bold>L</bold> leg 2, caudal view <bold>M</bold> ventral edge of pleurotergum 7, lateral view. Scale bars: 0.5 mm (<bold>A–G)</bold> or 0.1 mm (<bold>H–M</bold>).</p></caption><graphic xmlns:xlink="http://www.w3.org/1999/xlink" xlink:href="zookeys-1048-109-g004.jpg" position="float" orientation="portrait" xlink:type="simple" id="oo_566321.jpg"><uri content-type="original_file" xlink:type="simple">https://binary.pensoft.net/fig/566321</uri></graphic></fig><p>Antennae relatively long, in situ reaching ring 4. Head with 1+1 frontal, 8+8–9+9 labral and 2+2 supralabral setae (Fig. <xref ref-type="fig" rid="F4">4A–C</xref>). Gnathochilarium with three thick setae on each lamella lingualis; stipites without setae in medial part, but with three long setae at anterolateral margin (Fig. <xref ref-type="fig" rid="F4">4I</xref>). Collum and each following metazona with a whorl of setae at posterior margin (Fig. <xref ref-type="fig" rid="F4">4A</xref>). Epiproct poorly developed, triangular, with several setae (Fig. <xref ref-type="fig" rid="F4">4E, F</xref>). Hypoproct subtriangular, covered with long setae (Fig. <xref ref-type="fig" rid="F4">4G</xref>). Telson and anal valves densely setose, setae being long.</p><p><bold>Male.</bold> Mandibular stipites unmodified (Fig. <xref ref-type="fig" rid="F4">4A</xref>). Leg pair 1 small, unciform, with a group of setae on coxa and at base of telopodite; telopodites curved anteriad, not anteromesad as in other species of <tp:taxon-name><tp:taxon-name-part taxon-name-part-type="family">Julidae</tp:taxon-name-part></tp:taxon-name> (Fig. <xref ref-type="fig" rid="F4">4J, K</xref>). Leg pair 2 with a large pad on tibia and a small one on postfemur (Fig. <xref ref-type="fig" rid="F4">4L</xref>). Penes short and bifurcate. Ventral edge of male pleurotergum 7 with small subtriangular lamellae bordering the gonopodal aperture (Fig. <xref ref-type="fig" rid="F4">4M</xref>).</p><p>Gonopods (Fig. <xref ref-type="fig" rid="F5">5</xref>) with anterior and posterior pair equal in height. Promere spoon-shaped, relatively narrow, constricted in basal third; with two ridges: mesal ridge prominent all along; lateral ridge short, located only in apical part of promere (Fig. <xref ref-type="fig" rid="F5">5B, H</xref>). Mesomeral process simple, flattened, ribbon-shaped, with a small membranous lobe on top (Fig. <xref ref-type="fig" rid="F5">5A, C, G, I</xref>). Opisthomere tripartite (Fig. <xref ref-type="fig" rid="F5">5A, C, E, F</xref>). Solenomere long, slightly curved, with a caudomesal lamella notched apically; apical part with a fovea and short filament-like processes (Fig. <xref ref-type="fig" rid="F5">5A, C, G, I</xref>). Solenomere sometimes with an additional filiform process apically (see Remarks under <italic><tp:taxon-name><tp:taxon-name-part taxon-name-part-type="genus" reg="Syrioiulus">Syrioiulus</tp:taxon-name-part> <tp:taxon-name-part taxon-name-part-type="species" reg="taliscius">taliscius</tp:taxon-name-part></tp:taxon-name></italic>). Anterior process notched apically (Fig. <xref ref-type="fig" rid="F5">5A, C, E</xref>). Rod of solenomere relatively long, consisting of filament-like structures, lateral in position (Fig. <xref ref-type="fig" rid="F5">5A, D–G, I</xref>).</p><fig id="F5" position="float" orientation="portrait"><object-id xmlns:xlink="http://www.w3.org/1999/xlink" content-type="doi" xlink:type="simple">10.3897/zookeys.1048.68454.figure5</object-id><object-id xmlns:xlink="http://www.w3.org/1999/xlink" content-type="arpha" xlink:type="simple">8A4FA67B-F7F3-5FF6-83D9-57451FDD2197</object-id><label>Figure 5.</label><caption><p><italic><tp:taxon-name><tp:taxon-name-part taxon-name-part-type="genus" reg="Amblyiulus">Amblyiulus</tp:taxon-name-part> <tp:taxon-name-part taxon-name-part-type="species" reg="hirtus">hirtus</tp:taxon-name-part></tp:taxon-name></italic> sp. nov., paratype ♂ from Bash-Layski, Azerbaijan (<named-content xmlns:xlink="http://www.w3.org/1999/xlink" content-type="dwc:institutional_code" xlink:type="simple">ZMUM</named-content>) <bold>A, G</bold> gonopod, mesal and lateral views, respectively <bold>B, H</bold> promere, subcaudal and caudal views, respectively <bold>C, I</bold> posterior gonopod, lateral and mesal views, respectively <bold>D, E</bold> end of solenomere, mesal and submesal views, respectively <bold>F</bold> end of opisthomere, mesocaudal view. Abbreviations: <bold>ap</bold> anterior process <bold>cl</bold> caudomesal lamella <bold>ff</bold> filiform process <bold>fo</bold> fovea <bold>lr</bold> lateral ridge <bold>mr</bold> mesal ridge <bold>ms</bold> mesomeral process <bold>op</bold> opisthomere <bold>pr</bold> promere <bold>r</bold> rod <bold>sl</bold> solenomere. Scale bars: 0.1 mm (<bold>A–C</bold>); 0.01 mm (<bold>D–F</bold>); 0.2 mm (<bold>G–I</bold>).</p></caption><graphic xmlns:xlink="http://www.w3.org/1999/xlink" xlink:href="zookeys-1048-109-g005.jpg" position="float" orientation="portrait" xlink:type="simple" id="oo_566322.jpg"><uri content-type="original_file" xlink:type="simple">https://binary.pensoft.net/fig/566322</uri></graphic></fig><p><bold>Female.</bold> First two leg pairs unmodified. Vulva rounded, operculum higher than bursa (Fig. <xref ref-type="fig" rid="F15">15B</xref>) and bilobed apically. Bursa asymmetric, lateral valve higher than mesal one. Each valve with two rows of long setae. Median field of bursa very short, narrow; emargination of median field suboval.</p></tp:treatment-sec><tp:treatment-sec sec-type="remarks" id="SECID0EAJAG"><title>Remarks.</title><p>This species seems to be endemic to the eastern part of the Caucasus Major within both northeastern Azerbaijan and the Republic of Dagestan, Russia (Fig. <xref ref-type="fig" rid="F16">16</xref>).</p><p>It is the presence of a laterally positioned rod that brings both <italic><tp:taxon-name><tp:taxon-name-part taxon-name-part-type="genus" reg="Amblyiulus">A.</tp:taxon-name-part> <tp:taxon-name-part taxon-name-part-type="species" reg="georgicus">georgicus</tp:taxon-name-part></tp:taxon-name></italic> and <italic><tp:taxon-name><tp:taxon-name-part taxon-name-part-type="genus" reg="Amblyiulus">A.</tp:taxon-name-part> <tp:taxon-name-part taxon-name-part-type="species" reg="hirtus">hirtus</tp:taxon-name-part></tp:taxon-name></italic> sp. nov. particularly close together. However, the rod in these two species is located laterally, whereas that in <italic><tp:taxon-name><tp:taxon-name-part taxon-name-part-type="genus" reg="Amblyiulus">A.</tp:taxon-name-part> <tp:taxon-name-part taxon-name-part-type="species" reg="barroisi">barroisi</tp:taxon-name-part></tp:taxon-name></italic> anteromesally (<xref ref-type="bibr" rid="B10">Enghoff 1992</xref>: fig. 11; <xref ref-type="bibr" rid="B23">Golovatch 2018</xref>: fig. 10C). These differences seem to be quite important, but because those three species share not only the presence of a rod, but also a small, but discernible fovea on top of the solenomere, for the time being it seems best to regard the trio as members of <italic><tp:taxon-name><tp:taxon-name-part taxon-name-part-type="genus" reg="Amblyiulus">Amblyiulus</tp:taxon-name-part></tp:taxon-name></italic>.</p></tp:treatment-sec><tp:treatment-sec><!--Section generated to contain objects referenced in tp:taxon-treatment.--><fig id="F1" position="float" orientation="portrait"><object-id xmlns:xlink="http://www.w3.org/1999/xlink" content-type="doi" xlink:type="simple">10.3897/zookeys.1048.68454.figure1</object-id><object-id xmlns:xlink="http://www.w3.org/1999/xlink" content-type="arpha" xlink:type="simple">F0F8AAE2-C377-50E3-AF18-E685990F301C</object-id><label>Figure 1.</label><caption><p>Habitus of <italic><tp:taxon-name><tp:taxon-name-part taxon-name-part-type="genus" reg="Amblyiulus">Amblyiulus</tp:taxon-name-part></tp:taxon-name></italic> and <italic><tp:taxon-name><tp:taxon-name-part taxon-name-part-type="genus" reg="Syrioiulus">Syrioiulus</tp:taxon-name-part></tp:taxon-name></italic> species, males, lateral views <bold>A</bold><italic><tp:taxon-name><tp:taxon-name-part taxon-name-part-type="genus" reg="Amblyiulus">A.</tp:taxon-name-part> <tp:taxon-name-part taxon-name-part-type="species" reg="georgicus">georgicus</tp:taxon-name-part></tp:taxon-name></italic> Lohmander, 1932 from Shnokh, Armenia (<named-content xmlns:xlink="http://www.w3.org/1999/xlink" content-type="dwc:institutional_code" xlink:type="simple">ZMUM</named-content>) <bold>B</bold><italic><tp:taxon-name><tp:taxon-name-part taxon-name-part-type="genus" reg="Amblyiulus">A.</tp:taxon-name-part> <tp:taxon-name-part taxon-name-part-type="species" reg="hirtus">hirtus</tp:taxon-name-part></tp:taxon-name></italic> sp. nov., paratype from Bash-Layski, Azerbaijan (<named-content xmlns:xlink="http://www.w3.org/1999/xlink" content-type="dwc:institutional_code" xlink:type="simple">ZMUM</named-content>) <bold>C</bold><italic><tp:taxon-name><tp:taxon-name-part taxon-name-part-type="genus" reg="Syrioiulus">S.</tp:taxon-name-part> <tp:taxon-name-part taxon-name-part-type="species" reg="adsharicus">adsharicus</tp:taxon-name-part></tp:taxon-name></italic> (Lohmander, 1936) from Adigeni, Georgia (<named-content xmlns:xlink="http://www.w3.org/1999/xlink" content-type="dwc:institutional_code" xlink:type="simple">ZMUM</named-content>) <bold>D</bold><italic><tp:taxon-name><tp:taxon-name-part taxon-name-part-type="genus" reg="Syrioiulus">S.</tp:taxon-name-part> <tp:taxon-name-part taxon-name-part-type="species" reg="continentalis">continentalis</tp:taxon-name-part></tp:taxon-name></italic> (Attems, 1903) from Istisu, Azerbaijan (<named-content xmlns:xlink="http://www.w3.org/1999/xlink" content-type="dwc:institutional_code" xlink:type="simple">ZMUM</named-content>) <bold>E</bold><italic><tp:taxon-name><tp:taxon-name-part taxon-name-part-type="genus" reg="Syrioiulus">S.</tp:taxon-name-part> <tp:taxon-name-part taxon-name-part-type="species" reg="taliscius">taliscius</tp:taxon-name-part></tp:taxon-name></italic> (Attems, 1927) from Avrora, Azerbaijan (<named-content xmlns:xlink="http://www.w3.org/1999/xlink" content-type="dwc:institutional_code" xlink:type="simple">ZMUM</named-content>) <bold>F</bold><italic><tp:taxon-name><tp:taxon-name-part taxon-name-part-type="genus" reg="Syrioiulus">S.</tp:taxon-name-part> <tp:taxon-name-part taxon-name-part-type="species" reg="armeniacus">armeniacus</tp:taxon-name-part></tp:taxon-name></italic> sp. nov., paratype from Shikahoh, Armenia (<named-content xmlns:xlink="http://www.w3.org/1999/xlink" content-type="dwc:institutional_code" xlink:type="simple">ZMUM</named-content>). Scale bars: 1.0 mm.</p></caption><graphic xmlns:xlink="http://www.w3.org/1999/xlink" xlink:href="zookeys-1048-109-g001.jpg" position="float" orientation="portrait" xlink:type="simple" id="oo_566318.jpg"><uri content-type="original_file" xlink:type="simple">https://binary.pensoft.net/fig/566318</uri></graphic></fig><fig id="F15" position="float" orientation="portrait"><object-id xmlns:xlink="http://www.w3.org/1999/xlink" content-type="doi" xlink:type="simple">10.3897/zookeys.1048.68454.figure15</object-id><object-id xmlns:xlink="http://www.w3.org/1999/xlink" content-type="arpha" xlink:type="simple">55180968-F8BB-5653-A9AE-B349D9488754</object-id><label>Figure 15.</label><caption><p>Vulvae of <italic><tp:taxon-name><tp:taxon-name-part taxon-name-part-type="genus" reg="Amblyiulus">Amblyiulus</tp:taxon-name-part></tp:taxon-name></italic> and <italic><tp:taxon-name><tp:taxon-name-part taxon-name-part-type="genus" reg="Syrioiulus">Syrioiulus</tp:taxon-name-part></tp:taxon-name></italic> species from the Caucasus, caudal views <bold>A</bold><italic><tp:taxon-name><tp:taxon-name-part taxon-name-part-type="genus" reg="Amblyiulus">A.</tp:taxon-name-part> <tp:taxon-name-part taxon-name-part-type="species" reg="georgicus">georgicus</tp:taxon-name-part></tp:taxon-name></italic> Lohmander, 1932 from Shnokh, Armenia (<named-content xmlns:xlink="http://www.w3.org/1999/xlink" content-type="dwc:institutional_code" xlink:type="simple">ZMUM</named-content>) <bold>B</bold><italic><tp:taxon-name><tp:taxon-name-part taxon-name-part-type="genus" reg="Amblyiulus">A.</tp:taxon-name-part> <tp:taxon-name-part taxon-name-part-type="species" reg="hirtus">hirtus</tp:taxon-name-part></tp:taxon-name></italic> sp. nov., paratype from Bash-Layski, Azerbaijan (<named-content xmlns:xlink="http://www.w3.org/1999/xlink" content-type="dwc:institutional_code" xlink:type="simple">ZMUM</named-content>) <bold>C</bold><italic><tp:taxon-name><tp:taxon-name-part taxon-name-part-type="genus" reg="Syrioiulus">S.</tp:taxon-name-part> <tp:taxon-name-part taxon-name-part-type="species" reg="adsharicus">adsharicus</tp:taxon-name-part></tp:taxon-name></italic> (Lohmander, 1936) from Adigeni, Georgia (<named-content xmlns:xlink="http://www.w3.org/1999/xlink" content-type="dwc:institutional_code" xlink:type="simple">ZMUM</named-content>) <bold>D</bold><italic><tp:taxon-name><tp:taxon-name-part taxon-name-part-type="genus" reg="Syrioiulus">S.</tp:taxon-name-part> <tp:taxon-name-part taxon-name-part-type="species" reg="continentalis">continentalis</tp:taxon-name-part></tp:taxon-name></italic> (Attems, 1903) from Istisu, Azerbaijan (<named-content xmlns:xlink="http://www.w3.org/1999/xlink" content-type="dwc:institutional_code" xlink:type="simple">ZMUM</named-content>) <bold>E</bold><italic><tp:taxon-name><tp:taxon-name-part taxon-name-part-type="genus" reg="Syrioiulus">S.</tp:taxon-name-part> <tp:taxon-name-part taxon-name-part-type="species" reg="taliscius">taliscius</tp:taxon-name-part></tp:taxon-name></italic> (Attems, 1927) from Avrora, Azerbaijan (<named-content xmlns:xlink="http://www.w3.org/1999/xlink" content-type="dwc:institutional_code" xlink:type="simple">ZMUM</named-content>) <bold>F</bold><italic><tp:taxon-name><tp:taxon-name-part taxon-name-part-type="genus" reg="Syrioiulus">S.</tp:taxon-name-part> <tp:taxon-name-part taxon-name-part-type="species" reg="armeniacus">armeniacus</tp:taxon-name-part></tp:taxon-name></italic> sp. nov., paratype from Shikahoh, Armenia (<named-content xmlns:xlink="http://www.w3.org/1999/xlink" content-type="dwc:institutional_code" xlink:type="simple">ZMUM</named-content>). Abbreviations: <bold>em</bold> emargination of median field <bold>lv</bold> lateral valve <bold>mf</bold> median field <bold>mv</bold> median valve <bold>op</bold> operculum. Scale bars: 0.03 mm.</p></caption><graphic xmlns:xlink="http://www.w3.org/1999/xlink" xlink:href="zookeys-1048-109-g015.jpg" position="float" orientation="portrait" xlink:type="simple" id="oo_566332.jpg"><uri content-type="original_file" xlink:type="simple">https://binary.pensoft.net/fig/566332</uri></graphic></fig><fig id="F16" position="float" orientation="portrait"><object-id xmlns:xlink="http://www.w3.org/1999/xlink" content-type="doi" xlink:type="simple">10.3897/zookeys.1048.68454.figure16</object-id><object-id xmlns:xlink="http://www.w3.org/1999/xlink" content-type="arpha" xlink:type="simple">9DBB856E-CEE5-5FC2-B5F7-66C971BA9589</object-id><label>Figure 16.</label><caption><p>Distributions of <italic><tp:taxon-name><tp:taxon-name-part taxon-name-part-type="genus" reg="Amblyiulus">Amblyiulus</tp:taxon-name-part></tp:taxon-name></italic> and <italic><tp:taxon-name><tp:taxon-name-part taxon-name-part-type="genus" reg="Syrioiulus">Syrioiulus</tp:taxon-name-part></tp:taxon-name></italic> species in the Caucasus: red circle <italic><tp:taxon-name><tp:taxon-name-part taxon-name-part-type="genus" reg="Amblyiulus">A.</tp:taxon-name-part> <tp:taxon-name-part taxon-name-part-type="species" reg="georgicus">georgicus</tp:taxon-name-part></tp:taxon-name></italic> Lohmander, 1932; green circle <italic><tp:taxon-name><tp:taxon-name-part taxon-name-part-type="genus" reg="Amblyiulus">A.</tp:taxon-name-part> <tp:taxon-name-part taxon-name-part-type="species" reg="hirtus">hirtus</tp:taxon-name-part></tp:taxon-name></italic> sp. nov.; white circle <italic><tp:taxon-name><tp:taxon-name-part taxon-name-part-type="genus" reg="Syrioiulus">S.</tp:taxon-name-part> <tp:taxon-name-part taxon-name-part-type="species" reg="adsharicus">adsharicus</tp:taxon-name-part></tp:taxon-name></italic> (Lohmander, 1936); blue circle <italic><tp:taxon-name><tp:taxon-name-part taxon-name-part-type="genus" reg="Syrioiulus">S.</tp:taxon-name-part> <tp:taxon-name-part taxon-name-part-type="species" reg="continentalis">continentalis</tp:taxon-name-part></tp:taxon-name></italic> (Attems, 1903); pink circle <italic><tp:taxon-name><tp:taxon-name-part taxon-name-part-type="genus" reg="Syrioiulus">S.</tp:taxon-name-part> <tp:taxon-name-part taxon-name-part-type="species" reg="taliscius">taliscius</tp:taxon-name-part></tp:taxon-name></italic> (Attems, 1927); brown circle <italic><tp:taxon-name><tp:taxon-name-part taxon-name-part-type="genus" reg="Syrioiulus">S.</tp:taxon-name-part> <tp:taxon-name-part taxon-name-part-type="species" reg="armeniacus">armeniacus</tp:taxon-name-part></tp:taxon-name></italic> sp. nov.; yellow square <tp:taxon-name>Pachyiulini</tp:taxon-name> gen. sp. 1; purple square <tp:taxon-name>Pachyiulini</tp:taxon-name> gen. sp. 2.</p></caption><graphic xmlns:xlink="http://www.w3.org/1999/xlink" xlink:href="zookeys-1048-109-g016.jpg" position="float" orientation="portrait" xlink:type="simple" id="oo_566333.jpg"><uri content-type="original_file" xlink:type="simple">https://binary.pensoft.net/fig/566333</uri></graphic></fig></tp:treatment-sec><ref-list><ref id="B10"><mixed-citation xmlns:xlink="http://www.w3.org/1999/xlink" xlink:type="simple"><person-group><name name-style="western"><surname>Enghoff</surname><given-names>H</given-names></name></person-group> (<year>1992</year>) <article-title><italic><tp:taxon-name><tp:taxon-name-part taxon-name-part-type="genus">Dolichoiulus</tp:taxon-name-part></tp:taxon-name></italic> – a mostly Macaronesian multitude of millipedes. With the description of a related new genus from Tenerife, Canary Islands (<tp:taxon-name><tp:taxon-name-part taxon-name-part-type="class">Diplopoda</tp:taxon-name-part></tp:taxon-name>, <tp:taxon-name><tp:taxon-name-part taxon-name-part-type="order">Julida</tp:taxon-name-part></tp:taxon-name>, <tp:taxon-name><tp:taxon-name-part taxon-name-part-type="family">Julidae</tp:taxon-name-part></tp:taxon-name>).</article-title><source>Entomologica Scandinavica, Supplement</source><volume>40</volume>: <fpage>1</fpage>–<lpage>158</lpage>.</mixed-citation></ref><ref id="B23"><mixed-citation xmlns:xlink="http://www.w3.org/1999/xlink" xlink:type="simple"><person-group><name name-style="western"><surname>Golovatch</surname><given-names>SI</given-names></name></person-group> (<year>2018</year>) <article-title>The millipede subfamily <tp:taxon-name>Pachyiulinae</tp:taxon-name> in Israel, with the description of a new species (<tp:taxon-name><tp:taxon-name-part taxon-name-part-type="class">Diplopoda</tp:taxon-name-part></tp:taxon-name>, <tp:taxon-name><tp:taxon-name-part taxon-name-part-type="order">Julida</tp:taxon-name-part></tp:taxon-name>, <tp:taxon-name><tp:taxon-name-part taxon-name-part-type="family">Julidae</tp:taxon-name-part></tp:taxon-name>).</article-title><source>Zoologicheskii zhurnal</source><volume>97</volume>(<issue>7</issue>): <fpage>791</fpage>–<lpage>805</lpage>. <ext-link xlink:type="simple" ext-link-type="doi" xlink:href="10.1134/S0044513418070073">https://doi.org/10.1134/S0044513418070073</ext-link></mixed-citation></ref></ref-list></tp:taxon-treatment>
