# Supplementary material for: The millipede genera Amblyiulus Silvestri, 1896 and Syrioiulus Verhoeff, 1914 in the Caucasus, with notes on their distributions (Diplopoda, Julida, Julidae)
Source: Zookeys. 2021 Jul 13;1048:109–43. doi: 10.3897/zookeys.1048.68454 (PMC8292276; doi:10.3897/zookeys.1048.68454)
Supplement: XML Treatment for Syrioiulus adsharicus [file zookeys.1048.68454-treatment5.xml]

<!DOCTYPE tp:taxon-treatment
  PUBLIC "-//TaxonX//DTD Taxonomic Treatment Publishing DTD v0 20100105//EN" "tax-treatment-NSO.dtd">
<tp:taxon-treatment xmlns:tp="http://www.plazi.org/taxpub"><tp:treatment-meta><kwd-group><label>Taxon classification</label><kwd><named-content xmlns:xlink="http://www.w3.org/1999/xlink" content-type="kingdom">Animalia</named-content></kwd><kwd><named-content xmlns:xlink="http://www.w3.org/1999/xlink" content-type="order">Julida</named-content></kwd><kwd><named-content xmlns:xlink="http://www.w3.org/1999/xlink" content-type="family">Julidae</named-content></kwd></kwd-group><mixed-citation publication-type="journal"><person-group><name><surname>Evsyukov</surname><given-names>Aleksandr P.</given-names></name><name><surname>Golovatch</surname><given-names>Sergei I.</given-names></name><name><surname>Antić</surname><given-names>Dragan Ž.</given-names></name></person-group><article-title>The millipede genera <italic><tp:taxon-name><tp:taxon-name-part taxon-name-part-type="genus" reg="Amblyiulus">Amblyiulus</tp:taxon-name-part></tp:taxon-name></italic> Silvestri, 1896 and <italic><tp:taxon-name><tp:taxon-name-part taxon-name-part-type="genus" reg="Syrioiulus">Syrioiulus</tp:taxon-name-part></tp:taxon-name></italic> Verhoeff, 1914 in the Caucasus, with notes on their distributions (<tp:taxon-name><tp:taxon-name-part taxon-name-part-type="class">Diplopoda</tp:taxon-name-part></tp:taxon-name>, <tp:taxon-name><tp:taxon-name-part taxon-name-part-type="order">Julida</tp:taxon-name-part></tp:taxon-name>, <tp:taxon-name><tp:taxon-name-part taxon-name-part-type="family">Julidae</tp:taxon-name-part></tp:taxon-name>)</article-title><source>Zookeys</source><day>13</day><month>7</month><year>2021</year><volume>1048</volume><fpage>109</fpage><lpage>143</lpage><pub-id pub-id-type="doi">10.3897/zookeys.1048.68454</pub-id></mixed-citation></tp:treatment-meta><tp:nomenclature><tp:taxon-name><object-id xmlns:xlink="http://www.w3.org/1999/xlink" content-type="arpha" xlink:type="simple">FD1AF8FA-CF67-5EFE-91C4-A30BE3A2CF21</object-id>
            <tp:taxon-name-part taxon-name-part-type="genus" reg="Syrioiulus">Syrioiulus</tp:taxon-name-part>
            <tp:taxon-name-part taxon-name-part-type="species" reg="adsharicus">adsharicus</tp:taxon-name-part>
          </tp:taxon-name><tp:taxon-authority>(Lohmander, 1936)</tp:taxon-authority><xref ref-type="fig" rid="F1">Figs 1C</xref><xref ref-type="fig" rid="F6">, 6</xref><xref ref-type="fig" rid="F7">, 7</xref><xref ref-type="fig" rid="F15">, 15C</xref><xref ref-type="fig" rid="F16">, 16</xref><tp:nomenclature-citation-list><tp:nomenclature-citation><tp:taxon-name>
                <tp:taxon-name-part taxon-name-part-type="genus" reg="Amblyiulus">Amblyiulus</tp:taxon-name-part> (<tp:taxon-name-part taxon-name-part-type="subgenus" reg="Heteropachyiulus">Heteropachyiulus</tp:taxon-name-part>) <tp:taxon-name-part taxon-name-part-type="species" reg="adsharicus">adsharicus</tp:taxon-name-part></tp:taxon-name><comment>Lohmander, 1936: 156–159, figs 131, 132 (D).</comment></tp:nomenclature-citation><tp:nomenclature-citation><tp:taxon-name>
                <tp:taxon-name-part taxon-name-part-type="genus" reg="Amblyiulus">Amblyiulus</tp:taxon-name-part> <tp:taxon-name-part taxon-name-part-type="species" reg="adsharicus">adsharicus</tp:taxon-name-part></tp:taxon-name><comment>—<xref ref-type="bibr" rid="B27">Kobakhidze 1964</xref>: 191 (M); <xref ref-type="bibr" rid="B35">Lokšina and Golovatch 1979</xref>: 385 (M); <xref ref-type="bibr" rid="B49">Talikadze 1984</xref>: 143 (M); <xref ref-type="bibr" rid="B30">Kokhia and Golovatch 2018</xref>: 40 (M).</comment></tp:nomenclature-citation><tp:nomenclature-citation><tp:taxon-name>
                <tp:taxon-name-part taxon-name-part-type="genus" reg="Syrioiulus">Syrioiulus</tp:taxon-name-part> <tp:taxon-name-part taxon-name-part-type="species" reg="adsharicus">adsharicus</tp:taxon-name-part></tp:taxon-name><comment>—<xref ref-type="bibr" rid="B51">Vagalinski 2020</xref>: 89 (M); <xref ref-type="bibr" rid="B31">Kokhia and Golovatch 2020</xref>: 207 (M).</comment></tp:nomenclature-citation></tp:nomenclature-citation-list></tp:nomenclature><tp:treatment-sec sec-type="material" id="SECID0EDVAG"><title>Material examined.</title><p><bold>Georgia</bold>: 10 ♂♂, 16 ♀♀, 5 juv. (<named-content xmlns:xlink="http://www.w3.org/1999/xlink" content-type="dwc:institutional_code" xlink:type="simple">ZMUM</named-content>), 15 km W of Adigeni, <italic><tp:taxon-name><tp:taxon-name-part taxon-name-part-type="genus" reg="Abies">Abies</tp:taxon-name-part></tp:taxon-name></italic>, <italic><tp:taxon-name><tp:taxon-name-part taxon-name-part-type="genus" reg="Picea">Picea</tp:taxon-name-part></tp:taxon-name></italic>, <italic><tp:taxon-name><tp:taxon-name-part taxon-name-part-type="genus" reg="Fagus">Fagus</tp:taxon-name-part></tp:taxon-name></italic>, <italic><tp:taxon-name><tp:taxon-name-part taxon-name-part-type="genus" reg="Acer">Acer</tp:taxon-name-part></tp:taxon-name></italic>, etc. forest, 1500–1700 m a.s.l., litter, logs, under stones, 14–15.V.1983, leg. S. Golovatch; 4 ♂♂, 5 ♀♀ (<named-content xmlns:xlink="http://www.w3.org/1999/xlink" content-type="dwc:institutional_code" xlink:type="simple">ZMUM</named-content>), near Adigeni, 9.VI.1977, leg. V. Dolin.</p></tp:treatment-sec><tp:treatment-sec sec-type="diagnosis" id="SECID0ERWAG"><title>Diagnosis.</title><p>Differs from all congeners by the following combination of somatic and gonopodal characters. Head with frontal setae. Collum and each metazona of following body rings with a whorl of long setae at caudal margin. Ommatidia present, but only a few ommatidia, all unpigmented and very small. Solenomere with small denticles apically. Anterior process of opisthomere with small filament-like spines apically.</p></tp:treatment-sec><tp:treatment-sec sec-type="redescription" id="SECID0EWWAG"><title>Redescription.</title><p>Length of adults 17–30 mm (♂♂) or 18–31 mm (♀♀), width 1.2–1.4 mm (♂♂) or 1.3–1.7 mm (♀♀). Number of body rings in adults, 50–63+1–2+T (♂♂) or 52–60+1–2+T (♀♀). Body subcylindrical (typical of <tp:taxon-name><tp:taxon-name-part taxon-name-part-type="family">Julidae</tp:taxon-name-part></tp:taxon-name>), metazonae brownish grey, prozonae violet grey (Figs <xref ref-type="fig" rid="F1">1C</xref>, <xref ref-type="fig" rid="F6">6A, C</xref>). Head, collum and body rings from yellow to greyish yellow. Antennae, mouthparts and first leg pairs yellow, other pairs brown (Fig. <xref ref-type="fig" rid="F6">6A, C–H</xref>). Eyes present, unpigmented, very small, composed of 3–7 ommatidia, unequal numbers on opposite sides of head (Fig. <xref ref-type="fig" rid="F6">6B</xref>). Metazonae with weak striations, 17–19 striae per quarter of metazonital surface, i.e., that between dorsal axial line and ozopore (Fig. <xref ref-type="fig" rid="F6">6E</xref>). Ozopores small, lying behind suture and touching it (Fig. <xref ref-type="fig" rid="F6">6I</xref>).</p><fig id="F6" position="float" orientation="portrait"><object-id xmlns:xlink="http://www.w3.org/1999/xlink" content-type="doi" xlink:type="simple">10.3897/zookeys.1048.68454.figure6</object-id><object-id xmlns:xlink="http://www.w3.org/1999/xlink" content-type="arpha" xlink:type="simple">3D69B859-1BAA-5EB6-B690-59CAFE75BA7D</object-id><label>Figure 6.</label><caption><p><italic><tp:taxon-name><tp:taxon-name-part taxon-name-part-type="genus" reg="Syrioiulus">Syrioiulus</tp:taxon-name-part> <tp:taxon-name-part taxon-name-part-type="species" reg="adsharicus">adsharicus</tp:taxon-name-part></tp:taxon-name></italic> (Lohmander, 1936), ♂ from Adigeni, Georgia (<named-content xmlns:xlink="http://www.w3.org/1999/xlink" content-type="dwc:institutional_code" xlink:type="simple">ZMUM</named-content>) <bold>A, C, D</bold> anterior part of body, lateral, dorsal and ventral views, respectively <bold>B</bold> Eye, lateral view <bold>E</bold> midbody part, lateral view <bold>F–H</bold> posterior part of body, lateral, dorsal and ventral views, respectively <bold>I</bold> ozopores on midbody rings, lateral view <bold>J</bold> gnathochilarium, ventral view <bold>K</bold> leg pair 1, caudal view <bold>L</bold> leg pair 2, caudal view <bold>M</bold> ventral edge of pleurotergum 7, lateral view. Scale bars: 0.5 mm (<bold>A, C–I</bold>); 0.1 mm (<bold>B</bold>); 0.05 mm (<bold>J–M</bold>).</p></caption><graphic xmlns:xlink="http://www.w3.org/1999/xlink" xlink:href="zookeys-1048-109-g006.jpg" position="float" orientation="portrait" xlink:type="simple" id="oo_566323.jpg"><uri content-type="original_file" xlink:type="simple">https://binary.pensoft.net/fig/566323</uri></graphic></fig><p>Antennae relatively long, in situ reaching segment 4. Head with 1+1 frontal, 11+11–13+13 labral and 2+2 supralabral setae (Fig. <xref ref-type="fig" rid="F6">6C, D</xref>). Gnathochilarium with four long setae on each lamella lingualis, stipites with a medial group of 7–10 short setae, three long and two short setae at anterolateral margin (Fig. <xref ref-type="fig" rid="F6">6J</xref>). Collum and each metazona of following rings with a whorl of long setae at posterior margin (Fig. <xref ref-type="fig" rid="F6">6A, E, F–H</xref>). Epiproct undeveloped (Fig. <xref ref-type="fig" rid="F6">6F, G</xref>). Hypoproct subtriangular, with long setae (Fig. <xref ref-type="fig" rid="F6">6H</xref>). Anal valves densely setose, setae being long.</p><p><bold>Male.</bold> Mandibular stipites expanded, slightly swollen (Fig. <xref ref-type="fig" rid="F6">6A</xref>). Leg pair 1 small, unciform, telopodites curved anteromesad (as in most other <tp:taxon-name><tp:taxon-name-part taxon-name-part-type="family">Julidae</tp:taxon-name-part></tp:taxon-name>), with a group of setae on each coxa and at base of telopodite (Fig. <xref ref-type="fig" rid="F6">6K</xref>). Leg pair 2 with pads on postfemur and tibia (Fig. <xref ref-type="fig" rid="F6">6L</xref>). Penes short, bifurcate. Ventral edge of male pleurotergum 7 with relatively wide and apically rounded lamellae bordering the gonopodal aperture (Fig. <xref ref-type="fig" rid="F6">6M</xref>).</p><p>Gonopods (Fig. <xref ref-type="fig" rid="F7">7</xref>) with anterior and posterior pair equal in height. Promere spoon-shaped, constricted in basal third; a mesal ridge along basal 2/3 extent; two apical denticles well-developed, mesal one vertical and with a weakly bifurcate apex, lateral one short, wide and rounded apically (Fig. <xref ref-type="fig" rid="F7">7B, E</xref>). Mesomeral process simple, flattened, ribbon-shaped, bifurcate (Fig. <xref ref-type="fig" rid="F7">7C, F</xref>). Opisthomere bipartite (Fig. <xref ref-type="fig" rid="F7">7D, C</xref>). Solenomere long, erect, with small denticles apically, bearing a fovea at apex; caudomesal lamella wide with a notched apical margin (Fig. <xref ref-type="fig" rid="F7">7A, C, F</xref>). Anterior process apically with small filament-shaped spines (Fig. <xref ref-type="fig" rid="F7">7D</xref>).</p><fig id="F7" position="float" orientation="portrait"><object-id xmlns:xlink="http://www.w3.org/1999/xlink" content-type="doi" xlink:type="simple">10.3897/zookeys.1048.68454.figure7</object-id><object-id xmlns:xlink="http://www.w3.org/1999/xlink" content-type="arpha" xlink:type="simple">2E68F0CF-CCB9-59DD-BC93-8E88E35371B1</object-id><label>Figure 7.</label><caption><p><italic><tp:taxon-name><tp:taxon-name-part taxon-name-part-type="genus" reg="Syrioiulus">Syrioiulus</tp:taxon-name-part> <tp:taxon-name-part taxon-name-part-type="species" reg="adsharicus">adsharicus</tp:taxon-name-part></tp:taxon-name></italic> (Lohmander, 1936), ♂ from Adigeni, Georgia (<named-content xmlns:xlink="http://www.w3.org/1999/xlink" content-type="dwc:institutional_code" xlink:type="simple">ZMUM</named-content>) (<bold>A–D</bold>) or holotype ♂, after <xref ref-type="bibr" rid="B34">Lohmander (1936)</xref> (<bold>E, F</bold>) <bold>A, F</bold> gonopod, mesal view <bold>B, E</bold> promere, caudal view <bold>C</bold> posterior gonopod, lateral view <bold>D</bold> end of solenomere, lateral view. Abbreviations: <bold>ap</bold> anterior process <bold>cl</bold> caudomesal lamella <bold>fo</bold> fovea <bold>ld</bold> lateral denticle <bold>md</bold> mesal denticle <bold>mr</bold> mesal ridge <bold>ms</bold> mesomeral process <bold>op</bold> opisthomere <bold>pr</bold> promere <bold>sl</bold> solenomere. Scale bars: 0.1 mm (<bold>A–C</bold>); 0.03 mm (<bold>D</bold>); not to scale (<bold>E, F</bold>).</p></caption><graphic xmlns:xlink="http://www.w3.org/1999/xlink" xlink:href="zookeys-1048-109-g007.jpg" position="float" orientation="portrait" xlink:type="simple" id="oo_566324.jpg"><uri content-type="original_file" xlink:type="simple">https://binary.pensoft.net/fig/566324</uri></graphic></fig><p><bold>Female.</bold> First two leg pairs unmodified. Vulva elongated, covered with long setae (Fig. <xref ref-type="fig" rid="F15">15C</xref>). Operculum relatively low, deeply divided. Bursa asymmetric, lateral valve higher than mesal one. Median field of bursa narrow; emargination of median field narrow and elongated.</p></tp:treatment-sec><tp:treatment-sec sec-type="remarks" id="SECID0EG5AG"><title>Remark.</title><p>This species was originally described from Batumi, “Bortschacha” (<xref ref-type="bibr" rid="B34">Lohmander 1936</xref>). Our new record from near Adigeni is evidence of the species likely to be endemic to the southern part of the Colchidan biogeographic province, all within Georgia (Fig. <xref ref-type="fig" rid="F16">16</xref>).</p></tp:treatment-sec><tp:treatment-sec><!--Section generated to contain objects referenced in tp:taxon-treatment.--><fig id="F1" position="float" orientation="portrait"><object-id xmlns:xlink="http://www.w3.org/1999/xlink" content-type="doi" xlink:type="simple">10.3897/zookeys.1048.68454.figure1</object-id><object-id xmlns:xlink="http://www.w3.org/1999/xlink" content-type="arpha" xlink:type="simple">F0F8AAE2-C377-50E3-AF18-E685990F301C</object-id><label>Figure 1.</label><caption><p>Habitus of <italic><tp:taxon-name><tp:taxon-name-part taxon-name-part-type="genus" reg="Amblyiulus">Amblyiulus</tp:taxon-name-part></tp:taxon-name></italic> and <italic><tp:taxon-name><tp:taxon-name-part taxon-name-part-type="genus" reg="Syrioiulus">Syrioiulus</tp:taxon-name-part></tp:taxon-name></italic> species, males, lateral views <bold>A</bold><italic><tp:taxon-name><tp:taxon-name-part taxon-name-part-type="genus" reg="Amblyiulus">A.</tp:taxon-name-part> <tp:taxon-name-part taxon-name-part-type="species" reg="georgicus">georgicus</tp:taxon-name-part></tp:taxon-name></italic> Lohmander, 1932 from Shnokh, Armenia (<named-content xmlns:xlink="http://www.w3.org/1999/xlink" content-type="dwc:institutional_code" xlink:type="simple">ZMUM</named-content>) <bold>B</bold><italic><tp:taxon-name><tp:taxon-name-part taxon-name-part-type="genus" reg="Amblyiulus">A.</tp:taxon-name-part> <tp:taxon-name-part taxon-name-part-type="species" reg="hirtus">hirtus</tp:taxon-name-part></tp:taxon-name></italic> sp. nov., paratype from Bash-Layski, Azerbaijan (<named-content xmlns:xlink="http://www.w3.org/1999/xlink" content-type="dwc:institutional_code" xlink:type="simple">ZMUM</named-content>) <bold>C</bold><italic><tp:taxon-name><tp:taxon-name-part taxon-name-part-type="genus" reg="Syrioiulus">S.</tp:taxon-name-part> <tp:taxon-name-part taxon-name-part-type="species" reg="adsharicus">adsharicus</tp:taxon-name-part></tp:taxon-name></italic> (Lohmander, 1936) from Adigeni, Georgia (<named-content xmlns:xlink="http://www.w3.org/1999/xlink" content-type="dwc:institutional_code" xlink:type="simple">ZMUM</named-content>) <bold>D</bold><italic><tp:taxon-name><tp:taxon-name-part taxon-name-part-type="genus" reg="Syrioiulus">S.</tp:taxon-name-part> <tp:taxon-name-part taxon-name-part-type="species" reg="continentalis">continentalis</tp:taxon-name-part></tp:taxon-name></italic> (Attems, 1903) from Istisu, Azerbaijan (<named-content xmlns:xlink="http://www.w3.org/1999/xlink" content-type="dwc:institutional_code" xlink:type="simple">ZMUM</named-content>) <bold>E</bold><italic><tp:taxon-name><tp:taxon-name-part taxon-name-part-type="genus" reg="Syrioiulus">S.</tp:taxon-name-part> <tp:taxon-name-part taxon-name-part-type="species" reg="taliscius">taliscius</tp:taxon-name-part></tp:taxon-name></italic> (Attems, 1927) from Avrora, Azerbaijan (<named-content xmlns:xlink="http://www.w3.org/1999/xlink" content-type="dwc:institutional_code" xlink:type="simple">ZMUM</named-content>) <bold>F</bold><italic><tp:taxon-name><tp:taxon-name-part taxon-name-part-type="genus" reg="Syrioiulus">S.</tp:taxon-name-part> <tp:taxon-name-part taxon-name-part-type="species" reg="armeniacus">armeniacus</tp:taxon-name-part></tp:taxon-name></italic> sp. nov., paratype from Shikahoh, Armenia (<named-content xmlns:xlink="http://www.w3.org/1999/xlink" content-type="dwc:institutional_code" xlink:type="simple">ZMUM</named-content>). Scale bars: 1.0 mm.</p></caption><graphic xmlns:xlink="http://www.w3.org/1999/xlink" xlink:href="zookeys-1048-109-g001.jpg" position="float" orientation="portrait" xlink:type="simple" id="oo_566318.jpg"><uri content-type="original_file" xlink:type="simple">https://binary.pensoft.net/fig/566318</uri></graphic></fig><fig id="F15" position="float" orientation="portrait"><object-id xmlns:xlink="http://www.w3.org/1999/xlink" content-type="doi" xlink:type="simple">10.3897/zookeys.1048.68454.figure15</object-id><object-id xmlns:xlink="http://www.w3.org/1999/xlink" content-type="arpha" xlink:type="simple">55180968-F8BB-5653-A9AE-B349D9488754</object-id><label>Figure 15.</label><caption><p>Vulvae of <italic><tp:taxon-name><tp:taxon-name-part taxon-name-part-type="genus" reg="Amblyiulus">Amblyiulus</tp:taxon-name-part></tp:taxon-name></italic> and <italic><tp:taxon-name><tp:taxon-name-part taxon-name-part-type="genus" reg="Syrioiulus">Syrioiulus</tp:taxon-name-part></tp:taxon-name></italic> species from the Caucasus, caudal views <bold>A</bold><italic><tp:taxon-name><tp:taxon-name-part taxon-name-part-type="genus" reg="Amblyiulus">A.</tp:taxon-name-part> <tp:taxon-name-part taxon-name-part-type="species" reg="georgicus">georgicus</tp:taxon-name-part></tp:taxon-name></italic> Lohmander, 1932 from Shnokh, Armenia (<named-content xmlns:xlink="http://www.w3.org/1999/xlink" content-type="dwc:institutional_code" xlink:type="simple">ZMUM</named-content>) <bold>B</bold><italic><tp:taxon-name><tp:taxon-name-part taxon-name-part-type="genus" reg="Amblyiulus">A.</tp:taxon-name-part> <tp:taxon-name-part taxon-name-part-type="species" reg="hirtus">hirtus</tp:taxon-name-part></tp:taxon-name></italic> sp. nov., paratype from Bash-Layski, Azerbaijan (<named-content xmlns:xlink="http://www.w3.org/1999/xlink" content-type="dwc:institutional_code" xlink:type="simple">ZMUM</named-content>) <bold>C</bold><italic><tp:taxon-name><tp:taxon-name-part taxon-name-part-type="genus" reg="Syrioiulus">S.</tp:taxon-name-part> <tp:taxon-name-part taxon-name-part-type="species" reg="adsharicus">adsharicus</tp:taxon-name-part></tp:taxon-name></italic> (Lohmander, 1936) from Adigeni, Georgia (<named-content xmlns:xlink="http://www.w3.org/1999/xlink" content-type="dwc:institutional_code" xlink:type="simple">ZMUM</named-content>) <bold>D</bold><italic><tp:taxon-name><tp:taxon-name-part taxon-name-part-type="genus" reg="Syrioiulus">S.</tp:taxon-name-part> <tp:taxon-name-part taxon-name-part-type="species" reg="continentalis">continentalis</tp:taxon-name-part></tp:taxon-name></italic> (Attems, 1903) from Istisu, Azerbaijan (<named-content xmlns:xlink="http://www.w3.org/1999/xlink" content-type="dwc:institutional_code" xlink:type="simple">ZMUM</named-content>) <bold>E</bold><italic><tp:taxon-name><tp:taxon-name-part taxon-name-part-type="genus" reg="Syrioiulus">S.</tp:taxon-name-part> <tp:taxon-name-part taxon-name-part-type="species" reg="taliscius">taliscius</tp:taxon-name-part></tp:taxon-name></italic> (Attems, 1927) from Avrora, Azerbaijan (<named-content xmlns:xlink="http://www.w3.org/1999/xlink" content-type="dwc:institutional_code" xlink:type="simple">ZMUM</named-content>) <bold>F</bold><italic><tp:taxon-name><tp:taxon-name-part taxon-name-part-type="genus" reg="Syrioiulus">S.</tp:taxon-name-part> <tp:taxon-name-part taxon-name-part-type="species" reg="armeniacus">armeniacus</tp:taxon-name-part></tp:taxon-name></italic> sp. nov., paratype from Shikahoh, Armenia (<named-content xmlns:xlink="http://www.w3.org/1999/xlink" content-type="dwc:institutional_code" xlink:type="simple">ZMUM</named-content>). Abbreviations: <bold>em</bold> emargination of median field <bold>lv</bold> lateral valve <bold>mf</bold> median field <bold>mv</bold> median valve <bold>op</bold> operculum. Scale bars: 0.03 mm.</p></caption><graphic xmlns:xlink="http://www.w3.org/1999/xlink" xlink:href="zookeys-1048-109-g015.jpg" position="float" orientation="portrait" xlink:type="simple" id="oo_566332.jpg"><uri content-type="original_file" xlink:type="simple">https://binary.pensoft.net/fig/566332</uri></graphic></fig><fig id="F16" position="float" orientation="portrait"><object-id xmlns:xlink="http://www.w3.org/1999/xlink" content-type="doi" xlink:type="simple">10.3897/zookeys.1048.68454.figure16</object-id><object-id xmlns:xlink="http://www.w3.org/1999/xlink" content-type="arpha" xlink:type="simple">9DBB856E-CEE5-5FC2-B5F7-66C971BA9589</object-id><label>Figure 16.</label><caption><p>Distributions of <italic><tp:taxon-name><tp:taxon-name-part taxon-name-part-type="genus" reg="Amblyiulus">Amblyiulus</tp:taxon-name-part></tp:taxon-name></italic> and <italic><tp:taxon-name><tp:taxon-name-part taxon-name-part-type="genus" reg="Syrioiulus">Syrioiulus</tp:taxon-name-part></tp:taxon-name></italic> species in the Caucasus: red circle <italic><tp:taxon-name><tp:taxon-name-part taxon-name-part-type="genus" reg="Amblyiulus">A.</tp:taxon-name-part> <tp:taxon-name-part taxon-name-part-type="species" reg="georgicus">georgicus</tp:taxon-name-part></tp:taxon-name></italic> Lohmander, 1932; green circle <italic><tp:taxon-name><tp:taxon-name-part taxon-name-part-type="genus" reg="Amblyiulus">A.</tp:taxon-name-part> <tp:taxon-name-part taxon-name-part-type="species" reg="hirtus">hirtus</tp:taxon-name-part></tp:taxon-name></italic> sp. nov.; white circle <italic><tp:taxon-name><tp:taxon-name-part taxon-name-part-type="genus" reg="Syrioiulus">S.</tp:taxon-name-part> <tp:taxon-name-part taxon-name-part-type="species" reg="adsharicus">adsharicus</tp:taxon-name-part></tp:taxon-name></italic> (Lohmander, 1936); blue circle <italic><tp:taxon-name><tp:taxon-name-part taxon-name-part-type="genus" reg="Syrioiulus">S.</tp:taxon-name-part> <tp:taxon-name-part taxon-name-part-type="species" reg="continentalis">continentalis</tp:taxon-name-part></tp:taxon-name></italic> (Attems, 1903); pink circle <italic><tp:taxon-name><tp:taxon-name-part taxon-name-part-type="genus" reg="Syrioiulus">S.</tp:taxon-name-part> <tp:taxon-name-part taxon-name-part-type="species" reg="taliscius">taliscius</tp:taxon-name-part></tp:taxon-name></italic> (Attems, 1927); brown circle <italic><tp:taxon-name><tp:taxon-name-part taxon-name-part-type="genus" reg="Syrioiulus">S.</tp:taxon-name-part> <tp:taxon-name-part taxon-name-part-type="species" reg="armeniacus">armeniacus</tp:taxon-name-part></tp:taxon-name></italic> sp. nov.; yellow square <tp:taxon-name>Pachyiulini</tp:taxon-name> gen. sp. 1; purple square <tp:taxon-name>Pachyiulini</tp:taxon-name> gen. sp. 2.</p></caption><graphic xmlns:xlink="http://www.w3.org/1999/xlink" xlink:href="zookeys-1048-109-g016.jpg" position="float" orientation="portrait" xlink:type="simple" id="oo_566333.jpg"><uri content-type="original_file" xlink:type="simple">https://binary.pensoft.net/fig/566333</uri></graphic></fig></tp:treatment-sec><ref-list><ref id="B34"><mixed-citation xmlns:xlink="http://www.w3.org/1999/xlink" xlink:type="simple"><person-group><name name-style="western"><surname>Lohmander</surname><given-names>H</given-names></name></person-group> (<year>1936</year>) Über die Diplopoden des Kaukasusgebietes. Göteborgs Kungliga Vetenskaps- och Vitterhets-Samhälles Handlingar, Ser. 5B, 5(1): 1–196.</mixed-citation></ref><ref id="B27"><mixed-citation xmlns:xlink="http://www.w3.org/1999/xlink" xlink:type="simple"><person-group><name name-style="western"><surname>Kobakhidze</surname><given-names>DN</given-names></name></person-group> (<year>1964</year>) Myriopods (<tp:taxon-name><tp:taxon-name-part taxon-name-part-type="above-genus">Myriopoda</tp:taxon-name-part></tp:taxon-name>). [Animal Life of Georgia 2: Athropods]. Tbilisi: SSR Georgia Academy of Sciences Publishers: 186–195. [in Georgian]</mixed-citation></ref><ref id="B35"><mixed-citation xmlns:xlink="http://www.w3.org/1999/xlink" xlink:type="simple"><person-group><name name-style="western"><surname>Lokšina</surname><given-names>IE</given-names></name><name name-style="western"><surname>Golovatch</surname><given-names>SI</given-names></name></person-group> (<year>1979</year>) <article-title><tp:taxon-name><tp:taxon-name-part taxon-name-part-type="class">Diplopoda</tp:taxon-name-part></tp:taxon-name> of the USSR fauna.</article-title><source>Pedobiologia</source><volume>19</volume>: <fpage>381</fpage>–<lpage>389</lpage>.</mixed-citation></ref><ref id="B49"><mixed-citation xmlns:xlink="http://www.w3.org/1999/xlink" xlink:type="simple"><person-group><name name-style="western"><surname>Talikadze</surname><given-names>DA</given-names></name></person-group> (<year>1984</year>) <article-title>[On the millipede fauna (<tp:taxon-name><tp:taxon-name-part taxon-name-part-type="class">Diplopoda</tp:taxon-name-part></tp:taxon-name>) of the Colchidan Province of the Caucasus].</article-title><source>Zoologicheskii zhurnal</source><volume>63</volume>(<issue>1</issue>): <fpage>142</fpage>–<lpage>145</lpage>. [in Russian, a summary in English]</mixed-citation></ref><ref id="B30"><mixed-citation xmlns:xlink="http://www.w3.org/1999/xlink" xlink:type="simple"><person-group><name name-style="western"><surname>Kokhia</surname><given-names>MS</given-names></name><name name-style="western"><surname>Golovatch</surname><given-names>SI</given-names></name></person-group> (<year>2018</year>) <article-title>A checklist of the millipedes of Georgia, Caucasus (<tp:taxon-name><tp:taxon-name-part taxon-name-part-type="class">Diplopoda</tp:taxon-name-part></tp:taxon-name>).</article-title><source>ZooKeys</source><volume>741</volume>: <fpage>35</fpage>–<lpage>48</lpage>. <ext-link xlink:type="simple" ext-link-type="doi" xlink:href="10.3897/zookeys.741.20042">https://doi.org/10.3897/zookeys.741.20042</ext-link></mixed-citation></ref><ref id="B51"><mixed-citation xmlns:xlink="http://www.w3.org/1999/xlink" xlink:type="simple"><person-group><name name-style="western"><surname>Vagalinski</surname><given-names>B</given-names></name></person-group> (<year>2020</year>) <article-title>A new species of <italic><tp:taxon-name><tp:taxon-name-part taxon-name-part-type="genus">Syrioiulus</tp:taxon-name-part></tp:taxon-name></italic> Verhoeff, 1914 from Iran, with remarks on the taxonomy of the genus (<tp:taxon-name><tp:taxon-name-part taxon-name-part-type="class">Diplopoda</tp:taxon-name-part></tp:taxon-name>: <tp:taxon-name><tp:taxon-name-part taxon-name-part-type="order">Julida</tp:taxon-name-part></tp:taxon-name>: <tp:taxon-name><tp:taxon-name-part taxon-name-part-type="family">Julidae</tp:taxon-name-part></tp:taxon-name>).</article-title><source>Revue suisse de Zoologie</source><volume>127</volume>(<issue>1</issue>): <fpage>83</fpage>–<lpage>94</lpage>. <ext-link xlink:type="simple" ext-link-type="doi" xlink:href="10.35929/RSZ.0008">https://doi.org/10.35929/RSZ.0008</ext-link></mixed-citation></ref><ref id="B31"><mixed-citation xmlns:xlink="http://www.w3.org/1999/xlink" xlink:type="simple"><person-group><name name-style="western"><surname>Kokhia</surname><given-names>MS</given-names></name><name name-style="western"><surname>Golovatch</surname><given-names>SI</given-names></name></person-group> (<year>2020</year>) <article-title>Diversity and distribution of the millipedes (<tp:taxon-name><tp:taxon-name-part taxon-name-part-type="class">Diplopoda</tp:taxon-name-part></tp:taxon-name>) of Georgia, Caucasus.</article-title><source>ZooKeys</source><volume>930</volume>: <fpage>199</fpage>–<lpage>219</lpage>. <ext-link xlink:type="simple" ext-link-type="doi" xlink:href="10.3897/zookeys.930.47490">https://doi.org/10.3897/zookeys.930.47490</ext-link></mixed-citation></ref></ref-list></tp:taxon-treatment>
