# Supplementary material for: The millipede genera Amblyiulus Silvestri, 1896 and Syrioiulus Verhoeff, 1914 in the Caucasus, with notes on their distributions (Diplopoda, Julida, Julidae)
Source: Zookeys. 2021 Jul 13;1048:109–43. doi: 10.3897/zookeys.1048.68454 (PMC8292276; doi:10.3897/zookeys.1048.68454)
Supplement: XML Treatment for Syrioiulus continentalis [file zookeys.1048.68454-treatment6.xml]

<!DOCTYPE tp:taxon-treatment
  PUBLIC "-//TaxonX//DTD Taxonomic Treatment Publishing DTD v0 20100105//EN" "tax-treatment-NSO.dtd">
<tp:taxon-treatment xmlns:tp="http://www.plazi.org/taxpub"><tp:treatment-meta><kwd-group><label>Taxon classification</label><kwd><named-content xmlns:xlink="http://www.w3.org/1999/xlink" content-type="kingdom">Animalia</named-content></kwd><kwd><named-content xmlns:xlink="http://www.w3.org/1999/xlink" content-type="order">Julida</named-content></kwd><kwd><named-content xmlns:xlink="http://www.w3.org/1999/xlink" content-type="family">Julidae</named-content></kwd></kwd-group><mixed-citation publication-type="journal"><person-group><name><surname>Evsyukov</surname><given-names>Aleksandr P.</given-names></name><name><surname>Golovatch</surname><given-names>Sergei I.</given-names></name><name><surname>Antić</surname><given-names>Dragan Ž.</given-names></name></person-group><article-title>The millipede genera <italic><tp:taxon-name><tp:taxon-name-part taxon-name-part-type="genus" reg="Amblyiulus">Amblyiulus</tp:taxon-name-part></tp:taxon-name></italic> Silvestri, 1896 and <italic><tp:taxon-name><tp:taxon-name-part taxon-name-part-type="genus" reg="Syrioiulus">Syrioiulus</tp:taxon-name-part></tp:taxon-name></italic> Verhoeff, 1914 in the Caucasus, with notes on their distributions (<tp:taxon-name><tp:taxon-name-part taxon-name-part-type="class">Diplopoda</tp:taxon-name-part></tp:taxon-name>, <tp:taxon-name><tp:taxon-name-part taxon-name-part-type="order">Julida</tp:taxon-name-part></tp:taxon-name>, <tp:taxon-name><tp:taxon-name-part taxon-name-part-type="family">Julidae</tp:taxon-name-part></tp:taxon-name>)</article-title><source>Zookeys</source><day>13</day><month>7</month><year>2021</year><volume>1048</volume><fpage>109</fpage><lpage>143</lpage><pub-id pub-id-type="doi">10.3897/zookeys.1048.68454</pub-id></mixed-citation></tp:treatment-meta><tp:nomenclature><tp:taxon-name><object-id xmlns:xlink="http://www.w3.org/1999/xlink" content-type="arpha" xlink:type="simple">80560408-A12F-52E3-9052-2CA9F91DFB0D</object-id>
            <tp:taxon-name-part taxon-name-part-type="genus" reg="Syrioiulus">Syrioiulus</tp:taxon-name-part>
            <tp:taxon-name-part taxon-name-part-type="species" reg="continentalis">continentalis</tp:taxon-name-part>
          </tp:taxon-name><tp:taxon-authority>(Attems, 1903)</tp:taxon-authority><xref ref-type="fig" rid="F1">Figs 1D</xref><xref ref-type="fig" rid="F8">, 8A, B</xref><xref ref-type="fig" rid="F9">, 9</xref><xref ref-type="fig" rid="F10">, 10</xref><xref ref-type="fig" rid="F15">, 15D</xref><xref ref-type="fig" rid="F16">, 16</xref><tp:nomenclature-citation-list><tp:nomenclature-citation><tp:taxon-name>
                <tp:taxon-name-part taxon-name-part-type="genus" reg="Pachyiulus">Pachyiulus</tp:taxon-name-part> (<tp:taxon-name-part taxon-name-part-type="subgenus" reg="Dolichoiulus">Dolichoiulus</tp:taxon-name-part>) <tp:taxon-name-part taxon-name-part-type="species" reg="continentalis">continentalis</tp:taxon-name-part></tp:taxon-name><comment>Attems, 1903: 147, 148, figs 82–84 (D).</comment></tp:nomenclature-citation><tp:nomenclature-citation><tp:taxon-name>
                <tp:taxon-name-part taxon-name-part-type="genus" reg="Amblyiulus">Amblyiulus</tp:taxon-name-part> <tp:taxon-name-part taxon-name-part-type="species" reg="continentalis">continentalis</tp:taxon-name-part></tp:taxon-name><comment>—<xref ref-type="bibr" rid="B33">Lohmander 1932b</xref>: 40, 41, figs 33–35 (D); 1936: 156 (R); <xref ref-type="bibr" rid="B42">Rakhmanov 1971</xref>: 1412 (R); 1972: 116 (R); <xref ref-type="bibr" rid="B44">Samedov et al. 1972</xref>: 1245; <xref ref-type="bibr" rid="B35">Lokšina and Golovatch 1979</xref>: 385 (M); <xref ref-type="bibr" rid="B8">Bababekova 1996</xref>: 90 (M).</comment></tp:nomenclature-citation><tp:nomenclature-citation><tp:taxon-name>
                <tp:taxon-name-part taxon-name-part-type="genus" reg="Syrioiulus">Syrioiulus</tp:taxon-name-part> <tp:taxon-name-part taxon-name-part-type="species" reg="continentalis">continentalis</tp:taxon-name-part></tp:taxon-name><comment>—<xref ref-type="bibr" rid="B36">Mauriès 1982</xref>: 441 (M); 1984: 43 (M); <xref ref-type="bibr" rid="B51">Vagalinski 2020</xref>: 89 (M).</comment></tp:nomenclature-citation></tp:nomenclature-citation-list></tp:nomenclature><tp:treatment-sec sec-type="material" id="SECID0EXCBG"><title>Material examined.</title><p><bold>Azerbaijan</bold>: 3 ♂♂, 1 ♀ (<named-content xmlns:xlink="http://www.w3.org/1999/xlink" content-type="dwc:institutional_code" xlink:type="simple">ZMUM</named-content>), Talysh Mts, Zuvand, Joni, 1500 m a.s.l., 28–29.V.1976, leg. V.G. Dolin; 1 ♂ (<named-content xmlns:xlink="http://www.w3.org/1999/xlink" content-type="dwc:institutional_code" xlink:type="simple">ZMUM</named-content>), Lenkoran, Hyrcan forest, Khan Bulan River near Alexeevka, 22.IV.1985, leg. E.B. Kupriyanova; 7 ♂♂, 5 ♀♀, 2 juv. (<named-content xmlns:xlink="http://www.w3.org/1999/xlink" content-type="dwc:institutional_code" xlink:type="simple">ZMUM</named-content>), Lenkoran, Hyrcan Nature Reserve, litter, 26.I.–4.II.1985, leg. A. Druk; 2 ♂♂, 4 ♀♀ (<named-content xmlns:xlink="http://www.w3.org/1999/xlink" content-type="dwc:institutional_code" xlink:type="simple">ZMUM</named-content>), same locality, 21.IX.1987, leg. S. Zonstein; 2 ♂♂, 2 juv. (<named-content xmlns:xlink="http://www.w3.org/1999/xlink" content-type="dwc:institutional_code" xlink:type="simple">IZB</named-content>); 1 ♂, 1 ♀, 1 juv. (<named-content xmlns:xlink="http://www.w3.org/1999/xlink" content-type="dwc:institutional_code" xlink:type="simple">SMNG</named-content>), Lǝnkǝran rayon, Hyrcan Nature Reserve, Daştatük 1.3 km Xanbulan Reservoir, <italic><tp:taxon-name><tp:taxon-name-part taxon-name-part-type="genus" reg="Parrotia">Parrotia</tp:taxon-name-part></tp:taxon-name></italic> forest, diverse bushes, under leaves, 110 m a.s.l., <named-content xmlns:xlink="http://www.w3.org/1999/xlink" content-type="dwc:verbatimCoordinates" xlink:type="simple"><named-content content-type="geo-json" specific-use="{&#34;type&#34;:&#34;Point&#34;,&#34;coordinates&#34;:[48.762200,38.674700]}" id="NCID0EHEBG" xlink:type="simple">38.6747°N, 48.7622°E</named-content></named-content>; 1 ♂ (<named-content xmlns:xlink="http://www.w3.org/1999/xlink" content-type="dwc:institutional_code" xlink:type="simple">IZB</named-content>); 1 ♂ (<named-content xmlns:xlink="http://www.w3.org/1999/xlink" content-type="dwc:institutional_code" xlink:type="simple">SMNG</named-content>), same locality, SW of Aşağı Apu, <italic><tp:taxon-name><tp:taxon-name-part taxon-name-part-type="genus" reg="Quercus">Quercus</tp:taxon-name-part></tp:taxon-name></italic> forest, within leaves and rotten wood, 180 m a.s.l., <named-content xmlns:xlink="http://www.w3.org/1999/xlink" content-type="dwc:verbatimCoordinates" xlink:type="simple"><named-content content-type="geo-json" specific-use="{&#34;type&#34;:&#34;Point&#34;,&#34;coordinates&#34;:[48.736200,38.672600]}" id="NCID0EAFBG" xlink:type="simple">38.6726°N, 48.7362°E</named-content></named-content>, all leg. F. Walther, H. Reip, D. Antić; 3 ♂♂, 2 ♀♀, 1 juv. (<named-content xmlns:xlink="http://www.w3.org/1999/xlink" content-type="dwc:institutional_code" xlink:type="simple">IZB</named-content>); 5 ♂♂, 3 ♀♀ (<named-content xmlns:xlink="http://www.w3.org/1999/xlink" content-type="dwc:institutional_code" xlink:type="simple">SMNG</named-content>), Lerik rayon, Hyrcan Nature Reserve, road Lǝnkǝran–Lerik at km 32, small side valley, forest of <italic><tp:taxon-name><tp:taxon-name-part taxon-name-part-type="genus" reg="Parrotia">Parrotia</tp:taxon-name-part></tp:taxon-name></italic> with some <italic><tp:taxon-name><tp:taxon-name-part taxon-name-part-type="genus" reg="Quercus">Quercus</tp:taxon-name-part></tp:taxon-name></italic>, thick leaf layer, 400 m a.s.l., <named-content xmlns:xlink="http://www.w3.org/1999/xlink" content-type="dwc:verbatimCoordinates" xlink:type="simple"><named-content content-type="geo-json" specific-use="{&#34;type&#34;:&#34;Point&#34;,&#34;coordinates&#34;:[48.581900,38.763800]}" id="NCID0EAGBG" xlink:type="simple">38.7638°N, 48.5819°E</named-content></named-content>; 1 juv. (<named-content xmlns:xlink="http://www.w3.org/1999/xlink" content-type="dwc:institutional_code" xlink:type="simple">IZB</named-content>), Astara rayon, Hyrcan Nature Reserve, SW of Zünqülǝş, beginning of a small valley, <italic><tp:taxon-name><tp:taxon-name-part taxon-name-part-type="genus" reg="Parrotia">Parrotia</tp:taxon-name-part></tp:taxon-name></italic> and <italic><tp:taxon-name><tp:taxon-name-part taxon-name-part-type="genus" reg="Alnus">Alnus</tp:taxon-name-part></tp:taxon-name></italic> bushes, in leaves, 60 m a.s.l., <named-content xmlns:xlink="http://www.w3.org/1999/xlink" content-type="dwc:verbatimCoordinates" xlink:type="simple"><named-content content-type="geo-json" specific-use="{&#34;type&#34;:&#34;Point&#34;,&#34;coordinates&#34;:[48.762300,38.449300]}" id="NCID0E2GBG" xlink:type="simple">38.4493°N, 48.7623°E</named-content></named-content>; 2 ♂♂, 1 juv. (<named-content xmlns:xlink="http://www.w3.org/1999/xlink" content-type="dwc:institutional_code" xlink:type="simple">IZB</named-content>); 2 ♂♂, 1 ♀ (<named-content xmlns:xlink="http://www.w3.org/1999/xlink" content-type="dwc:institutional_code" xlink:type="simple">SMNG</named-content>), same locality, end of small valley, steep slope, <italic><tp:taxon-name><tp:taxon-name-part taxon-name-part-type="genus" reg="Parrotia">Parrotia</tp:taxon-name-part></tp:taxon-name></italic>, <italic><tp:taxon-name><tp:taxon-name-part taxon-name-part-type="genus" reg="Quercus">Quercus</tp:taxon-name-part></tp:taxon-name></italic>, <italic><tp:taxon-name><tp:taxon-name-part taxon-name-part-type="genus" reg="Acer">Acer</tp:taxon-name-part></tp:taxon-name></italic> trees, under leaves and rotten tree trunks, 130 m a.s.l., <named-content xmlns:xlink="http://www.w3.org/1999/xlink" content-type="dwc:verbatimCoordinates" xlink:type="simple"><named-content content-type="geo-json" specific-use="{&#34;type&#34;:&#34;Point&#34;,&#34;coordinates&#34;:[48.759700,38.448000]}" id="NCID0ECIBG" xlink:type="simple">38.4480°N, 48.7597°E</named-content></named-content>, all leg. F. Walther, H. Reip, D. Antić; 2 ♂♂ (<named-content xmlns:xlink="http://www.w3.org/1999/xlink" content-type="dwc:institutional_code" xlink:type="simple">ZMUM</named-content>), Azfilial, 100 m a.s.l., 31.V.–1.VI.1996; 1 ♂ (<named-content xmlns:xlink="http://www.w3.org/1999/xlink" content-type="dwc:institutional_code" xlink:type="simple">ZMUM</named-content>), Apo below Bilasar, 350 m a.s.l., 8–9.VI.1996; 2 ♂♂, 1 ♀, 1 juv. (<named-content xmlns:xlink="http://www.w3.org/1999/xlink" content-type="dwc:institutional_code" xlink:type="simple">ZMUM</named-content>), Astara Distr., Istisu ca. 8 km WSW of Astara, <italic><tp:taxon-name><tp:taxon-name-part taxon-name-part-type="genus" reg="Quercus">Quercus</tp:taxon-name-part></tp:taxon-name></italic>, <italic><tp:taxon-name><tp:taxon-name-part taxon-name-part-type="genus" reg="Acer">Acer</tp:taxon-name-part></tp:taxon-name></italic>, <italic><tp:taxon-name><tp:taxon-name-part taxon-name-part-type="genus" reg="Carpinus">Carpinus</tp:taxon-name-part></tp:taxon-name></italic>, etc. forest, 10–30 m a.s.l., litter, under stones and bark, 10.X.1983; 2 ♀♀ (<named-content xmlns:xlink="http://www.w3.org/1999/xlink" content-type="dwc:institutional_code" xlink:type="simple">ZMUM</named-content>), Istisu ca. 8 km SW of Masally, <italic><tp:taxon-name><tp:taxon-name-part taxon-name-part-type="genus" reg="Quercus">Quercus</tp:taxon-name-part></tp:taxon-name></italic>, <italic><tp:taxon-name><tp:taxon-name-part taxon-name-part-type="genus" reg="Acer">Acer</tp:taxon-name-part></tp:taxon-name></italic>, <italic><tp:taxon-name><tp:taxon-name-part taxon-name-part-type="genus" reg="Carpinus">Carpinus</tp:taxon-name-part></tp:taxon-name></italic> etc. forest, 80–140 m a.s.l., under bark and stones, 19–20.X.1983; 2 ♀♀ (<named-content xmlns:xlink="http://www.w3.org/1999/xlink" content-type="dwc:institutional_code" xlink:type="simple">ZMUM</named-content>), Istisu W of Astara, 100 m a.s.l., 2–6.VI.1996, all leg. S. Golovatch.</p></tp:treatment-sec><tp:treatment-sec sec-type="diagnosis" id="SECID0EKKBG"><title>Diagnosis.</title><p>Differs from all congeners by the following combination of somatic and gonopodal characters. Head with frontal setae. Collum and each metazona of following body rings with a whorl of long setae at caudal margin. Eyes present. Solenomere with a group of small spines on top. Anterior process of opisthomere subtriangular apically. This species is clearly distinguished in the field from all other millipedes by its characteristic greyish yellow colouration with a yellow stripe dorsally, and its particularly strong odour clearly resembling that of <italic><tp:taxon-name><tp:taxon-name-part taxon-name-part-type="genus" reg="Pachyiulus">Pachyiulus</tp:taxon-name-part> <tp:taxon-name-part taxon-name-part-type="species" reg="krivolutskyi">krivolutskyi</tp:taxon-name-part></tp:taxon-name></italic> from the western Caucasus (= Colchis).</p></tp:treatment-sec><tp:treatment-sec sec-type="redescription" id="SECID0E2KBG"><title>Redescription.</title><p>Length of adults 28–45 mm (♂♂) or 26–46 mm (♀♀), width 2.0–2.3 mm (♂♂) or 2.2–2.7 mm (♀♀). Number of body rings in adults, 46–66+1–2+T (♂♂) or 49–66+1–2+T (♀♀). Body subcylindrical, metazonae from greyish yellow to yellow, prozonae light yellow (Figs <xref ref-type="fig" rid="F1">1D</xref>, <xref ref-type="fig" rid="F8">8A, B</xref>); live specimens dorsally with a darker, vivid yellow stripe (Fig. <xref ref-type="fig" rid="F8">8B</xref>). Head, collum and telson slightly lighter than other body rings (Fig. <xref ref-type="fig" rid="F8">8A, B</xref>). Antennae grey, mouthparts and legs light yellow (Fig. <xref ref-type="fig" rid="F9">9A–G</xref>). Eyes present, black, oval, each composed of 19–23 ommatidia (Fig. <xref ref-type="fig" rid="F9">9A, C</xref>). Striations on metazonae deep, not reaching the caudal margin, 28–32 striae per quarter of metazonal surface, i.e., between dorsal axial line and ozopore (Fig. <xref ref-type="fig" rid="F9">9D</xref>). Ozopores large, lying behind suture without touching it (Fig. <xref ref-type="fig" rid="F9">9H</xref>).</p><fig id="F8" position="float" orientation="portrait"><object-id xmlns:xlink="http://www.w3.org/1999/xlink" content-type="doi" xlink:type="simple">10.3897/zookeys.1048.68454.figure8</object-id><object-id xmlns:xlink="http://www.w3.org/1999/xlink" content-type="arpha" xlink:type="simple">7B3B8DAB-6D6A-5132-89BE-EBCC97851855</object-id><label>Figure 8.</label><caption><p>Live colouration of two <italic><tp:taxon-name><tp:taxon-name-part taxon-name-part-type="genus" reg="Syrioiulus">Syrioiulus</tp:taxon-name-part></tp:taxon-name></italic> species from Hyrcan Nature Reserve, Azerbaijan <bold>A, B</bold><italic><tp:taxon-name><tp:taxon-name-part taxon-name-part-type="genus" reg="Syrioiulus">S.</tp:taxon-name-part> <tp:taxon-name-part taxon-name-part-type="species" reg="continentalis">continentalis</tp:taxon-name-part></tp:taxon-name></italic> (Attems, 1903) <bold>C, D</bold><italic><tp:taxon-name><tp:taxon-name-part taxon-name-part-type="genus" reg="Syrioiulus">S.</tp:taxon-name-part> <tp:taxon-name-part taxon-name-part-type="species" reg="taliscius">taliscius</tp:taxon-name-part></tp:taxon-name></italic> (Attems, 1927). Pictures by D.Ž. Antić, not taken to scale.</p></caption><graphic xmlns:xlink="http://www.w3.org/1999/xlink" xlink:href="zookeys-1048-109-g008.jpg" position="float" orientation="portrait" xlink:type="simple" id="oo_566325.jpg"><uri content-type="original_file" xlink:type="simple">https://binary.pensoft.net/fig/566325</uri></graphic></fig><p>Antennae relatively long, in situ reaching segment 3. Head with 1+1 frontal, 8+8–9+9 labral and 2+2–4+4 supralabral setae (Fig. <xref ref-type="fig" rid="F9">9A–C</xref>). Gnathochilarium with three long setae on each lamella lingualis, groups of several small setae in median part of stipites and six or seven long setae at anterolateral margin (Fig. <xref ref-type="fig" rid="F9">9I</xref>). Collum and each following metazona with a whorl of long and thick setae at posterior margin (Fig. <xref ref-type="fig" rid="F9">9A–F</xref>). Epiproct undeveloped (Fig. <xref ref-type="fig" rid="F9">9E, F</xref>). Hypoproct subtriangular, with long setae (Fig. <xref ref-type="fig" rid="F9">9G</xref>). Telson and anal valves densely setose, setae being long.</p><fig id="F9" position="float" orientation="portrait"><object-id xmlns:xlink="http://www.w3.org/1999/xlink" content-type="doi" xlink:type="simple">10.3897/zookeys.1048.68454.figure9</object-id><object-id xmlns:xlink="http://www.w3.org/1999/xlink" content-type="arpha" xlink:type="simple">50033A56-AA55-5B3F-8159-A3DA34ABCB1D</object-id><label>Figure 9.</label><caption><p><italic><tp:taxon-name><tp:taxon-name-part taxon-name-part-type="genus" reg="Syrioiulus">Syrioiulus</tp:taxon-name-part> <tp:taxon-name-part taxon-name-part-type="species" reg="continentalis">continentalis</tp:taxon-name-part></tp:taxon-name></italic> (Attems, 1903), ♂ from Istisu, Azerbaijan (<named-content xmlns:xlink="http://www.w3.org/1999/xlink" content-type="dwc:institutional_code" xlink:type="simple">ZMUM</named-content>) <bold>A–C</bold> anterior part of body, lateral, dorsal and ventral views, respectively <bold>D</bold> midbody part, lateral view <bold>E–G</bold> posterior part of body, lateral, dorsal and ventral views, respectively <bold>H</bold> ozopores on midbody rings, lateral view <bold>I</bold> gnathochilarium, ventral view <bold>J</bold> leg pair 1, caudal view <bold>K</bold> leg 2, caudal view <bold>L</bold> ventral edge of pleurotergum 7, lateral view. Scale bars: 1.0 mm (<bold>A–G)</bold>; 0.1 mm (<bold>H–L</bold>).</p></caption><graphic xmlns:xlink="http://www.w3.org/1999/xlink" xlink:href="zookeys-1048-109-g009.jpg" position="float" orientation="portrait" xlink:type="simple" id="oo_566326.jpg"><uri content-type="original_file" xlink:type="simple">https://binary.pensoft.net/fig/566326</uri></graphic></fig><p><bold>Male.</bold> Mandibular stipites expanded, with swollen lobes (Fig. <xref ref-type="fig" rid="F9">9A</xref>). Leg pair 1 small, unciform, telopodites directed anteromesad, with a group of long setae on each coxa; telopodite setose in basal part (Fig. <xref ref-type="fig" rid="F9">9J</xref>). Leg pair 2 with pads on postfemur and tibia (Fig. <xref ref-type="fig" rid="F9">9K</xref>). Penes short, bifurcate. Ventral edge of male pleurotergum 7 with narrow elongated lamellae bordering the gonopodal aperture (Fig. <xref ref-type="fig" rid="F9">9L</xref>).</p><p>Gonopods (Fig. <xref ref-type="fig" rid="F10">10</xref>) with anterior (promere) part higher than posterior (opisthomere) one. Promere spoon-shaped, constricted in basal third; mesal ridge wide along 2/3 extent; with denticles in apical part: mesal denticle small and broadly rounded, lateral one well-expressed and long (Fig. <xref ref-type="fig" rid="F10">10B, E</xref>). Mesomeral process simple, slightly curved, flattened apically (Fig. <xref ref-type="fig" rid="F10">10A, C, F</xref>). Opisthomere bipartite (Fig. <xref ref-type="fig" rid="F10">10D</xref>). Solenomere elongated, with an apical membranous lobe, subtriangular at apex, with a fovea and a group of small spines on top; caudomesal lamella wide (Fig. <xref ref-type="fig" rid="F10">10A, C, D, F</xref>). Anterior process of opisthomere subtriangular apically (Fig. <xref ref-type="fig" rid="F10">10D</xref>).</p><fig id="F10" position="float" orientation="portrait"><object-id xmlns:xlink="http://www.w3.org/1999/xlink" content-type="doi" xlink:type="simple">10.3897/zookeys.1048.68454.figure10</object-id><object-id xmlns:xlink="http://www.w3.org/1999/xlink" content-type="arpha" xlink:type="simple">ED7148F3-6A30-577F-ABBA-9FA25F16B1C4</object-id><label>Figure 10.</label><caption><p><italic><tp:taxon-name><tp:taxon-name-part taxon-name-part-type="genus" reg="Syrioiulus">Syrioiulus</tp:taxon-name-part> <tp:taxon-name-part taxon-name-part-type="species" reg="continentalis">continentalis</tp:taxon-name-part></tp:taxon-name></italic> (Attems, 1903), ♂ from Hyrcan Nature Reserve (<bold>A–C</bold>) (<named-content xmlns:xlink="http://www.w3.org/1999/xlink" content-type="dwc:institutional_code" xlink:type="simple">SMNG</named-content>), from Istisu (<bold>D</bold>) (<named-content xmlns:xlink="http://www.w3.org/1999/xlink" content-type="dwc:institutional_code" xlink:type="simple">ZMUM</named-content>) or after <xref ref-type="bibr" rid="B33">Lohmander (1932b)</xref> (<bold>E, F</bold>) <bold>A</bold> gonopod, mesal view <bold>B, E</bold> promere, caudal view <bold>C, F</bold> posterior gonopod, lateral view <bold>D</bold> end of solenomere, lateral view. Abbreviations: <bold>ap</bold> anterior process <bold>cl</bold> caudomesal lamella <bold>fo</bold> fovea <bold>ld</bold> lateral denticle <bold>md</bold> mesal denticle <bold>mr</bold> mesal ridge <bold>ms</bold> mesomeral process <bold>op</bold> opisthomere <bold>pr</bold> promere <bold>sl</bold> solenomere. Scale bars: 0.1 mm (<bold>A–C</bold>); 0.01 mm (<bold>D</bold>); not to scale (<bold>E, F</bold>).</p></caption><graphic xmlns:xlink="http://www.w3.org/1999/xlink" xlink:href="zookeys-1048-109-g010.jpg" position="float" orientation="portrait" xlink:type="simple" id="oo_566327.jpg"><uri content-type="original_file" xlink:type="simple">https://binary.pensoft.net/fig/566327</uri></graphic></fig><p><bold>Female.</bold> First two leg pairs unmodified. Operculum of vulva without setae on caudal surface, apical margin relatively flat (Fig. <xref ref-type="fig" rid="F15">15D</xref>). Bursa subsymmetrical, lateral valve slightly larger than mesal one. Each valve with two rows of long setae. Median field of bursa narrow; emargination of median field suboval.</p></tp:treatment-sec><tp:treatment-sec sec-type="remarks" id="SECID0E1TBG"><title>Remarks.</title><p>Probably one of the most common and apparently the largest species of the genus. The unusually strong odour and the chemical composition of the repugnatorial secretion are similar to those of <italic><tp:taxon-name><tp:taxon-name-part taxon-name-part-type="genus" reg="Pachyiulus">Pachyiulus</tp:taxon-name-part> <tp:taxon-name-part taxon-name-part-type="species" reg="krivolutskyi">krivolutskyi</tp:taxon-name-part></tp:taxon-name></italic> (Makarov et al., pers. obs.). This species inhabits various deciduous forests in Azerbaijan, also occurring in northern Iran (<xref ref-type="bibr" rid="B33">Lohmander 1932b</xref>), endemic to the Hyrcanian biogeographic province (Fig. <xref ref-type="fig" rid="F16">16</xref>).</p></tp:treatment-sec><tp:treatment-sec><!--Section generated to contain objects referenced in tp:taxon-treatment.--><fig id="F1" position="float" orientation="portrait"><object-id xmlns:xlink="http://www.w3.org/1999/xlink" content-type="doi" xlink:type="simple">10.3897/zookeys.1048.68454.figure1</object-id><object-id xmlns:xlink="http://www.w3.org/1999/xlink" content-type="arpha" xlink:type="simple">F0F8AAE2-C377-50E3-AF18-E685990F301C</object-id><label>Figure 1.</label><caption><p>Habitus of <italic><tp:taxon-name><tp:taxon-name-part taxon-name-part-type="genus" reg="Amblyiulus">Amblyiulus</tp:taxon-name-part></tp:taxon-name></italic> and <italic><tp:taxon-name><tp:taxon-name-part taxon-name-part-type="genus" reg="Syrioiulus">Syrioiulus</tp:taxon-name-part></tp:taxon-name></italic> species, males, lateral views <bold>A</bold><italic><tp:taxon-name><tp:taxon-name-part taxon-name-part-type="genus" reg="Amblyiulus">A.</tp:taxon-name-part> <tp:taxon-name-part taxon-name-part-type="species" reg="georgicus">georgicus</tp:taxon-name-part></tp:taxon-name></italic> Lohmander, 1932 from Shnokh, Armenia (<named-content xmlns:xlink="http://www.w3.org/1999/xlink" content-type="dwc:institutional_code" xlink:type="simple">ZMUM</named-content>) <bold>B</bold><italic><tp:taxon-name><tp:taxon-name-part taxon-name-part-type="genus" reg="Amblyiulus">A.</tp:taxon-name-part> <tp:taxon-name-part taxon-name-part-type="species" reg="hirtus">hirtus</tp:taxon-name-part></tp:taxon-name></italic> sp. nov., paratype from Bash-Layski, Azerbaijan (<named-content xmlns:xlink="http://www.w3.org/1999/xlink" content-type="dwc:institutional_code" xlink:type="simple">ZMUM</named-content>) <bold>C</bold><italic><tp:taxon-name><tp:taxon-name-part taxon-name-part-type="genus" reg="Syrioiulus">S.</tp:taxon-name-part> <tp:taxon-name-part taxon-name-part-type="species" reg="adsharicus">adsharicus</tp:taxon-name-part></tp:taxon-name></italic> (Lohmander, 1936) from Adigeni, Georgia (<named-content xmlns:xlink="http://www.w3.org/1999/xlink" content-type="dwc:institutional_code" xlink:type="simple">ZMUM</named-content>) <bold>D</bold><italic><tp:taxon-name><tp:taxon-name-part taxon-name-part-type="genus" reg="Syrioiulus">S.</tp:taxon-name-part> <tp:taxon-name-part taxon-name-part-type="species" reg="continentalis">continentalis</tp:taxon-name-part></tp:taxon-name></italic> (Attems, 1903) from Istisu, Azerbaijan (<named-content xmlns:xlink="http://www.w3.org/1999/xlink" content-type="dwc:institutional_code" xlink:type="simple">ZMUM</named-content>) <bold>E</bold><italic><tp:taxon-name><tp:taxon-name-part taxon-name-part-type="genus" reg="Syrioiulus">S.</tp:taxon-name-part> <tp:taxon-name-part taxon-name-part-type="species" reg="taliscius">taliscius</tp:taxon-name-part></tp:taxon-name></italic> (Attems, 1927) from Avrora, Azerbaijan (<named-content xmlns:xlink="http://www.w3.org/1999/xlink" content-type="dwc:institutional_code" xlink:type="simple">ZMUM</named-content>) <bold>F</bold><italic><tp:taxon-name><tp:taxon-name-part taxon-name-part-type="genus" reg="Syrioiulus">S.</tp:taxon-name-part> <tp:taxon-name-part taxon-name-part-type="species" reg="armeniacus">armeniacus</tp:taxon-name-part></tp:taxon-name></italic> sp. nov., paratype from Shikahoh, Armenia (<named-content xmlns:xlink="http://www.w3.org/1999/xlink" content-type="dwc:institutional_code" xlink:type="simple">ZMUM</named-content>). Scale bars: 1.0 mm.</p></caption><graphic xmlns:xlink="http://www.w3.org/1999/xlink" xlink:href="zookeys-1048-109-g001.jpg" position="float" orientation="portrait" xlink:type="simple" id="oo_566318.jpg"><uri content-type="original_file" xlink:type="simple">https://binary.pensoft.net/fig/566318</uri></graphic></fig><fig id="F15" position="float" orientation="portrait"><object-id xmlns:xlink="http://www.w3.org/1999/xlink" content-type="doi" xlink:type="simple">10.3897/zookeys.1048.68454.figure15</object-id><object-id xmlns:xlink="http://www.w3.org/1999/xlink" content-type="arpha" xlink:type="simple">55180968-F8BB-5653-A9AE-B349D9488754</object-id><label>Figure 15.</label><caption><p>Vulvae of <italic><tp:taxon-name><tp:taxon-name-part taxon-name-part-type="genus" reg="Amblyiulus">Amblyiulus</tp:taxon-name-part></tp:taxon-name></italic> and <italic><tp:taxon-name><tp:taxon-name-part taxon-name-part-type="genus" reg="Syrioiulus">Syrioiulus</tp:taxon-name-part></tp:taxon-name></italic> species from the Caucasus, caudal views <bold>A</bold><italic><tp:taxon-name><tp:taxon-name-part taxon-name-part-type="genus" reg="Amblyiulus">A.</tp:taxon-name-part> <tp:taxon-name-part taxon-name-part-type="species" reg="georgicus">georgicus</tp:taxon-name-part></tp:taxon-name></italic> Lohmander, 1932 from Shnokh, Armenia (<named-content xmlns:xlink="http://www.w3.org/1999/xlink" content-type="dwc:institutional_code" xlink:type="simple">ZMUM</named-content>) <bold>B</bold><italic><tp:taxon-name><tp:taxon-name-part taxon-name-part-type="genus" reg="Amblyiulus">A.</tp:taxon-name-part> <tp:taxon-name-part taxon-name-part-type="species" reg="hirtus">hirtus</tp:taxon-name-part></tp:taxon-name></italic> sp. nov., paratype from Bash-Layski, Azerbaijan (<named-content xmlns:xlink="http://www.w3.org/1999/xlink" content-type="dwc:institutional_code" xlink:type="simple">ZMUM</named-content>) <bold>C</bold><italic><tp:taxon-name><tp:taxon-name-part taxon-name-part-type="genus" reg="Syrioiulus">S.</tp:taxon-name-part> <tp:taxon-name-part taxon-name-part-type="species" reg="adsharicus">adsharicus</tp:taxon-name-part></tp:taxon-name></italic> (Lohmander, 1936) from Adigeni, Georgia (<named-content xmlns:xlink="http://www.w3.org/1999/xlink" content-type="dwc:institutional_code" xlink:type="simple">ZMUM</named-content>) <bold>D</bold><italic><tp:taxon-name><tp:taxon-name-part taxon-name-part-type="genus" reg="Syrioiulus">S.</tp:taxon-name-part> <tp:taxon-name-part taxon-name-part-type="species" reg="continentalis">continentalis</tp:taxon-name-part></tp:taxon-name></italic> (Attems, 1903) from Istisu, Azerbaijan (<named-content xmlns:xlink="http://www.w3.org/1999/xlink" content-type="dwc:institutional_code" xlink:type="simple">ZMUM</named-content>) <bold>E</bold><italic><tp:taxon-name><tp:taxon-name-part taxon-name-part-type="genus" reg="Syrioiulus">S.</tp:taxon-name-part> <tp:taxon-name-part taxon-name-part-type="species" reg="taliscius">taliscius</tp:taxon-name-part></tp:taxon-name></italic> (Attems, 1927) from Avrora, Azerbaijan (<named-content xmlns:xlink="http://www.w3.org/1999/xlink" content-type="dwc:institutional_code" xlink:type="simple">ZMUM</named-content>) <bold>F</bold><italic><tp:taxon-name><tp:taxon-name-part taxon-name-part-type="genus" reg="Syrioiulus">S.</tp:taxon-name-part> <tp:taxon-name-part taxon-name-part-type="species" reg="armeniacus">armeniacus</tp:taxon-name-part></tp:taxon-name></italic> sp. nov., paratype from Shikahoh, Armenia (<named-content xmlns:xlink="http://www.w3.org/1999/xlink" content-type="dwc:institutional_code" xlink:type="simple">ZMUM</named-content>). Abbreviations: <bold>em</bold> emargination of median field <bold>lv</bold> lateral valve <bold>mf</bold> median field <bold>mv</bold> median valve <bold>op</bold> operculum. Scale bars: 0.03 mm.</p></caption><graphic xmlns:xlink="http://www.w3.org/1999/xlink" xlink:href="zookeys-1048-109-g015.jpg" position="float" orientation="portrait" xlink:type="simple" id="oo_566332.jpg"><uri content-type="original_file" xlink:type="simple">https://binary.pensoft.net/fig/566332</uri></graphic></fig><fig id="F16" position="float" orientation="portrait"><object-id xmlns:xlink="http://www.w3.org/1999/xlink" content-type="doi" xlink:type="simple">10.3897/zookeys.1048.68454.figure16</object-id><object-id xmlns:xlink="http://www.w3.org/1999/xlink" content-type="arpha" xlink:type="simple">9DBB856E-CEE5-5FC2-B5F7-66C971BA9589</object-id><label>Figure 16.</label><caption><p>Distributions of <italic><tp:taxon-name><tp:taxon-name-part taxon-name-part-type="genus" reg="Amblyiulus">Amblyiulus</tp:taxon-name-part></tp:taxon-name></italic> and <italic><tp:taxon-name><tp:taxon-name-part taxon-name-part-type="genus" reg="Syrioiulus">Syrioiulus</tp:taxon-name-part></tp:taxon-name></italic> species in the Caucasus: red circle <italic><tp:taxon-name><tp:taxon-name-part taxon-name-part-type="genus" reg="Amblyiulus">A.</tp:taxon-name-part> <tp:taxon-name-part taxon-name-part-type="species" reg="georgicus">georgicus</tp:taxon-name-part></tp:taxon-name></italic> Lohmander, 1932; green circle <italic><tp:taxon-name><tp:taxon-name-part taxon-name-part-type="genus" reg="Amblyiulus">A.</tp:taxon-name-part> <tp:taxon-name-part taxon-name-part-type="species" reg="hirtus">hirtus</tp:taxon-name-part></tp:taxon-name></italic> sp. nov.; white circle <italic><tp:taxon-name><tp:taxon-name-part taxon-name-part-type="genus" reg="Syrioiulus">S.</tp:taxon-name-part> <tp:taxon-name-part taxon-name-part-type="species" reg="adsharicus">adsharicus</tp:taxon-name-part></tp:taxon-name></italic> (Lohmander, 1936); blue circle <italic><tp:taxon-name><tp:taxon-name-part taxon-name-part-type="genus" reg="Syrioiulus">S.</tp:taxon-name-part> <tp:taxon-name-part taxon-name-part-type="species" reg="continentalis">continentalis</tp:taxon-name-part></tp:taxon-name></italic> (Attems, 1903); pink circle <italic><tp:taxon-name><tp:taxon-name-part taxon-name-part-type="genus" reg="Syrioiulus">S.</tp:taxon-name-part> <tp:taxon-name-part taxon-name-part-type="species" reg="taliscius">taliscius</tp:taxon-name-part></tp:taxon-name></italic> (Attems, 1927); brown circle <italic><tp:taxon-name><tp:taxon-name-part taxon-name-part-type="genus" reg="Syrioiulus">S.</tp:taxon-name-part> <tp:taxon-name-part taxon-name-part-type="species" reg="armeniacus">armeniacus</tp:taxon-name-part></tp:taxon-name></italic> sp. nov.; yellow square <tp:taxon-name>Pachyiulini</tp:taxon-name> gen. sp. 1; purple square <tp:taxon-name>Pachyiulini</tp:taxon-name> gen. sp. 2.</p></caption><graphic xmlns:xlink="http://www.w3.org/1999/xlink" xlink:href="zookeys-1048-109-g016.jpg" position="float" orientation="portrait" xlink:type="simple" id="oo_566333.jpg"><uri content-type="original_file" xlink:type="simple">https://binary.pensoft.net/fig/566333</uri></graphic></fig></tp:treatment-sec><ref-list><ref id="B33"><mixed-citation xmlns:xlink="http://www.w3.org/1999/xlink" xlink:type="simple"><person-group><name name-style="western"><surname>Lohmander</surname><given-names>H</given-names></name></person-group> (<year>1932b</year>) <article-title>Neue Diplopoden aus Persien. Göteborgs Kungliga Vetenskaps- och Vitterhets-Samhälles Handlingar 5, Ser.</article-title><source>B</source><volume>3</volume>(<issue>2</issue>): <fpage>1</fpage>–<lpage>44</lpage>.</mixed-citation></ref><ref id="B42"><mixed-citation xmlns:xlink="http://www.w3.org/1999/xlink" xlink:type="simple"><person-group><name name-style="western"><surname>Rakhmanov</surname><given-names>RR</given-names></name></person-group> (<year>1971</year>) <article-title>[Distribution and ecology of <italic><tp:taxon-name><tp:taxon-name-part taxon-name-part-type="genus">Amblyiulus</tp:taxon-name-part> <tp:taxon-name-part taxon-name-part-type="species">continentalis</tp:taxon-name-part></tp:taxon-name></italic> (<tp:taxon-name><tp:taxon-name-part taxon-name-part-type="class">Diplopoda</tp:taxon-name-part></tp:taxon-name>, <tp:taxon-name><tp:taxon-name-part taxon-name-part-type="family">Julidae</tp:taxon-name-part></tp:taxon-name>) in the Lenkoran zone of Azerbaijan].</article-title><source>Zoologicheskii zhurnal</source><volume>50</volume>(<issue>9</issue>): <fpage>1412</fpage>–<lpage>1413</lpage>. [in Russian, a summary in English]</mixed-citation></ref><ref id="B44"><mixed-citation xmlns:xlink="http://www.w3.org/1999/xlink" xlink:type="simple"><person-group><name name-style="western"><surname>Samedov</surname><given-names>NG</given-names></name><name name-style="western"><surname>Bababekova</surname><given-names>LA</given-names></name><name name-style="western"><surname>Rakhmanov</surname><given-names>RR</given-names></name></person-group> (<year>1972</year>) <article-title>[Distribution of myriapods (<tp:taxon-name><tp:taxon-name-part taxon-name-part-type="subphylum">Myriapoda</tp:taxon-name-part></tp:taxon-name>) in various types of soil of Lenkoran].</article-title><source>Zoologicheskii zhurnal</source><volume>51</volume>(<issue>8</issue>): <fpage>1244</fpage>–<lpage>1247</lpage>. [in Russian, a summary in English]</mixed-citation></ref><ref id="B35"><mixed-citation xmlns:xlink="http://www.w3.org/1999/xlink" xlink:type="simple"><person-group><name name-style="western"><surname>Lokšina</surname><given-names>IE</given-names></name><name name-style="western"><surname>Golovatch</surname><given-names>SI</given-names></name></person-group> (<year>1979</year>) <article-title><tp:taxon-name><tp:taxon-name-part taxon-name-part-type="class">Diplopoda</tp:taxon-name-part></tp:taxon-name> of the USSR fauna.</article-title><source>Pedobiologia</source><volume>19</volume>: <fpage>381</fpage>–<lpage>389</lpage>.</mixed-citation></ref><ref id="B8"><mixed-citation xmlns:xlink="http://www.w3.org/1999/xlink" xlink:type="simple"><person-group><name name-style="western"><surname>Bababekova</surname><given-names>LA</given-names></name></person-group> (<year>1996</year>) <article-title>[The subphylum of tracheates – <tp:taxon-name><tp:taxon-name-part taxon-name-part-type="subphylum">Tracheata</tp:taxon-name-part></tp:taxon-name>].</article-title> In: <person-group><name name-style="western"><surname>Aliev</surname><given-names>SV</given-names></name><name name-style="western"><surname>Kasyimov</surname><given-names>AG</given-names></name></person-group> (<role>Eds</role>) <issue-title>Animal life of Azerbaijan.</issue-title><source>Vol. 2: The phylum of arthropods. Elm Publishers, Baku</source>, <fpage>89</fpage>–<lpage>97</lpage>. [in Russian]</mixed-citation></ref><ref id="B36"><mixed-citation xmlns:xlink="http://www.w3.org/1999/xlink" xlink:type="simple"><person-group><name name-style="western"><surname>Mauriès</surname><given-names>J-P</given-names></name></person-group> (<year>1982</year>) <italic><tp:taxon-name><tp:taxon-name-part taxon-name-part-type="genus">Dolichoiulus</tp:taxon-name-part> <tp:taxon-name-part taxon-name-part-type="species">tongiorgii</tp:taxon-name-part></tp:taxon-name></italic> (Strasser), Diplopode halophile nouveau pour la faune de France. Remarques sur la classification des <tp:taxon-name>Pachyiulini</tp:taxon-name> (<tp:taxon-name><tp:taxon-name-part taxon-name-part-type="subphylum">Myriapoda</tp:taxon-name-part></tp:taxon-name>, <tp:taxon-name><tp:taxon-name-part taxon-name-part-type="class">Diplopoda</tp:taxon-name-part></tp:taxon-name>, Iulida). Bulletin du Muséum national d’Histoire naturelle, Série 4, 4(3–4): 433–444.</mixed-citation></ref><ref id="B51"><mixed-citation xmlns:xlink="http://www.w3.org/1999/xlink" xlink:type="simple"><person-group><name name-style="western"><surname>Vagalinski</surname><given-names>B</given-names></name></person-group> (<year>2020</year>) <article-title>A new species of <italic><tp:taxon-name><tp:taxon-name-part taxon-name-part-type="genus">Syrioiulus</tp:taxon-name-part></tp:taxon-name></italic> Verhoeff, 1914 from Iran, with remarks on the taxonomy of the genus (<tp:taxon-name><tp:taxon-name-part taxon-name-part-type="class">Diplopoda</tp:taxon-name-part></tp:taxon-name>: <tp:taxon-name><tp:taxon-name-part taxon-name-part-type="order">Julida</tp:taxon-name-part></tp:taxon-name>: <tp:taxon-name><tp:taxon-name-part taxon-name-part-type="family">Julidae</tp:taxon-name-part></tp:taxon-name>).</article-title><source>Revue suisse de Zoologie</source><volume>127</volume>(<issue>1</issue>): <fpage>83</fpage>–<lpage>94</lpage>. <ext-link xlink:type="simple" ext-link-type="doi" xlink:href="10.35929/RSZ.0008">https://doi.org/10.35929/RSZ.0008</ext-link></mixed-citation></ref></ref-list></tp:taxon-treatment>
