# Supplementary material for: The millipede genera Amblyiulus Silvestri, 1896 and Syrioiulus Verhoeff, 1914 in the Caucasus, with notes on their distributions (Diplopoda, Julida, Julidae)
Source: Zookeys. 2021 Jul 13;1048:109–43. doi: 10.3897/zookeys.1048.68454 (PMC8292276; doi:10.3897/zookeys.1048.68454)
Supplement: XML Treatment for Syrioiulus taliscius [file zookeys.1048.68454-treatment7.xml]

<!DOCTYPE tp:taxon-treatment
  PUBLIC "-//TaxonX//DTD Taxonomic Treatment Publishing DTD v0 20100105//EN" "tax-treatment-NSO.dtd">
<tp:taxon-treatment xmlns:tp="http://www.plazi.org/taxpub"><tp:treatment-meta><kwd-group><label>Taxon classification</label><kwd><named-content xmlns:xlink="http://www.w3.org/1999/xlink" content-type="kingdom">Animalia</named-content></kwd><kwd><named-content xmlns:xlink="http://www.w3.org/1999/xlink" content-type="order">Julida</named-content></kwd><kwd><named-content xmlns:xlink="http://www.w3.org/1999/xlink" content-type="family">Julidae</named-content></kwd></kwd-group><mixed-citation publication-type="journal"><person-group><name><surname>Evsyukov</surname><given-names>Aleksandr P.</given-names></name><name><surname>Golovatch</surname><given-names>Sergei I.</given-names></name><name><surname>Antić</surname><given-names>Dragan Ž.</given-names></name></person-group><article-title>The millipede genera <italic><tp:taxon-name><tp:taxon-name-part taxon-name-part-type="genus" reg="Amblyiulus">Amblyiulus</tp:taxon-name-part></tp:taxon-name></italic> Silvestri, 1896 and <italic><tp:taxon-name><tp:taxon-name-part taxon-name-part-type="genus" reg="Syrioiulus">Syrioiulus</tp:taxon-name-part></tp:taxon-name></italic> Verhoeff, 1914 in the Caucasus, with notes on their distributions (<tp:taxon-name><tp:taxon-name-part taxon-name-part-type="class">Diplopoda</tp:taxon-name-part></tp:taxon-name>, <tp:taxon-name><tp:taxon-name-part taxon-name-part-type="order">Julida</tp:taxon-name-part></tp:taxon-name>, <tp:taxon-name><tp:taxon-name-part taxon-name-part-type="family">Julidae</tp:taxon-name-part></tp:taxon-name>)</article-title><source>Zookeys</source><day>13</day><month>7</month><year>2021</year><volume>1048</volume><fpage>109</fpage><lpage>143</lpage><pub-id pub-id-type="doi">10.3897/zookeys.1048.68454</pub-id></mixed-citation></tp:treatment-meta><tp:nomenclature><tp:taxon-name><object-id xmlns:xlink="http://www.w3.org/1999/xlink" content-type="arpha" xlink:type="simple">366D2F9E-79FA-5C68-BFAE-74A6DE9E6FBC</object-id>
            <tp:taxon-name-part taxon-name-part-type="genus" reg="Syrioiulus">Syrioiulus</tp:taxon-name-part>
            <tp:taxon-name-part taxon-name-part-type="species" reg="taliscius">taliscius</tp:taxon-name-part>
          </tp:taxon-name><tp:taxon-authority>(Attems, 1927)</tp:taxon-authority><xref ref-type="fig" rid="F1">Figs 1E</xref><xref ref-type="fig" rid="F8">, 8C, D</xref><xref ref-type="fig" rid="F11">, 11</xref><xref ref-type="fig" rid="F12">, 12</xref><xref ref-type="fig" rid="F15">, 15E</xref><xref ref-type="fig" rid="F16">, 16</xref><tp:nomenclature-citation-list><tp:nomenclature-citation><tp:taxon-name>
                <tp:taxon-name-part taxon-name-part-type="genus" reg="Amblyiulus">Amblyiulus</tp:taxon-name-part> <tp:taxon-name-part taxon-name-part-type="species" reg="taliscius">taliscius</tp:taxon-name-part></tp:taxon-name><comment>Attems, 1927: 243, 244, figs 336–338 (D).</comment></tp:nomenclature-citation><tp:nomenclature-citation><tp:taxon-name>
                <tp:taxon-name-part taxon-name-part-type="genus" reg="Amblyiulus">Amblyiulus</tp:taxon-name-part> <tp:taxon-name-part taxon-name-part-type="species" reg="taliscius">taliscius</tp:taxon-name-part></tp:taxon-name><comment>—<xref ref-type="bibr" rid="B33">Lohmander 1932b</xref>: 182 (M); 1936: 170 (M); <xref ref-type="bibr" rid="B43">Rakhmanov 1972</xref>: 116 (R); <xref ref-type="bibr" rid="B35">Lokšina and Golovatch 1979</xref>: 385 (M); <xref ref-type="bibr" rid="B8">Bababekova 1996</xref>: 90 (M).</comment></tp:nomenclature-citation><tp:nomenclature-citation><tp:taxon-name>
                <tp:taxon-name-part taxon-name-part-type="genus" reg="Syrioiulus">Syrioiulus</tp:taxon-name-part> <tp:taxon-name-part taxon-name-part-type="species" reg="taliscius">taliscius</tp:taxon-name-part></tp:taxon-name><comment>—<xref ref-type="bibr" rid="B36">Mauriès 1982</xref>: 441 (M); 1984: 43 (M); <xref ref-type="bibr" rid="B51">Vagalinski 2020</xref>: 92 (M).</comment></tp:nomenclature-citation></tp:nomenclature-citation-list></tp:nomenclature><tp:treatment-sec sec-type="material" id="SECID0EOYBG"><title>Material examined.</title><p><bold>Azerbaijan</bold>: 4 ♂♂, 14 ♀♀, 1 juv. (<named-content xmlns:xlink="http://www.w3.org/1999/xlink" content-type="dwc:institutional_code" xlink:type="simple">ZMUM</named-content>), Talysh, Joni, 1500 m a.s.l., 28–29.V.1976, leg. V.G. Dolin; 2 ♂♂ (<named-content xmlns:xlink="http://www.w3.org/1999/xlink" content-type="dwc:institutional_code" xlink:type="simple">ZMUM</named-content>), Lenkoran, Hyrcan Nature Reserve, Telman, 28.IV.1984; 1 ♂, 1 ♀ (<named-content xmlns:xlink="http://www.w3.org/1999/xlink" content-type="dwc:institutional_code" xlink:type="simple">ZMUM</named-content>), same locality, Gaftoni, 9.V.1984, all leg. H. Aliev; 1 ♀ (<named-content xmlns:xlink="http://www.w3.org/1999/xlink" content-type="dwc:institutional_code" xlink:type="simple">ZMUM</named-content>), Hyrcan forest, Khan Bulan River near Alexeevka, 22.IV.1985, leg. E.B. Kupriyanova; 3 ♂♂, 12 ♀♀ (<named-content xmlns:xlink="http://www.w3.org/1999/xlink" content-type="dwc:institutional_code" xlink:type="simple">ZMUM</named-content>), same locality, Avrora, Moscow-Forest, 50 m a.s.l., 1.VI.1996; 3 ♂♂, 3 ♀♀, 1 juv. (<named-content xmlns:xlink="http://www.w3.org/1999/xlink" content-type="dwc:institutional_code" xlink:type="simple">ZMUM</named-content>), same locality, Apo below Bilasar, 350 m a.s.l., 8–9.VI.1996, all leg. S. Golovatch; 1 ♂ (<named-content xmlns:xlink="http://www.w3.org/1999/xlink" content-type="dwc:institutional_code" xlink:type="simple">SMNG</named-content>), Lǝnkǝran rayon, Siyablı, <italic><tp:taxon-name><tp:taxon-name-part taxon-name-part-type="genus" reg="Parrotia">Parrotia</tp:taxon-name-part></tp:taxon-name></italic>, <italic><tp:taxon-name><tp:taxon-name-part taxon-name-part-type="genus" reg="Zelkova">Zelkova</tp:taxon-name-part></tp:taxon-name></italic>, <italic><tp:taxon-name><tp:taxon-name-part taxon-name-part-type="genus" reg="Quercus">Quercus</tp:taxon-name-part></tp:taxon-name></italic> coppice, steep slope, 110 m a.s.l., <named-content xmlns:xlink="http://www.w3.org/1999/xlink" content-type="dwc:verbatimCoordinates" xlink:type="simple"><named-content content-type="geo-json" specific-use="{&#34;type&#34;:&#34;Point&#34;,&#34;coordinates&#34;:[48.725300,38.717000]}" id="NCID0ER1BG" xlink:type="simple">38.7170°N, 48.7253°E</named-content></named-content>; 1 ♂ (<named-content xmlns:xlink="http://www.w3.org/1999/xlink" content-type="dwc:institutional_code" xlink:type="simple">IZB</named-content>), Lerik rayon, Hyrcan Nature Reserve, road Lǝnkǝran–Lerik at km 32, small side valley, forest of <italic><tp:taxon-name><tp:taxon-name-part taxon-name-part-type="genus" reg="Parrotia">Parrotia</tp:taxon-name-part></tp:taxon-name></italic> with some <italic><tp:taxon-name><tp:taxon-name-part taxon-name-part-type="genus" reg="Quercus">Quercus</tp:taxon-name-part></tp:taxon-name></italic>, thick leaf litter, 400 m a.s.l., <named-content xmlns:xlink="http://www.w3.org/1999/xlink" content-type="dwc:verbatimCoordinates" xlink:type="simple"><named-content content-type="geo-json" specific-use="{&#34;type&#34;:&#34;Point&#34;,&#34;coordinates&#34;:[48.581900,38.763800]}" id="NCID0EM2BG" xlink:type="simple">38.7638°N, 48.5819°E</named-content></named-content>; 7 ♀♀ (<named-content xmlns:xlink="http://www.w3.org/1999/xlink" content-type="dwc:institutional_code" xlink:type="simple">IZB</named-content>), 7 ♀♀ (<named-content xmlns:xlink="http://www.w3.org/1999/xlink" content-type="dwc:institutional_code" xlink:type="simple">SMNG</named-content>), Astara rayon, Hyrcan Nature Reserve, SW of Zünqüləş, end of small valley, steep slope, <italic><tp:taxon-name><tp:taxon-name-part taxon-name-part-type="genus" reg="Parrotia">Parrotia</tp:taxon-name-part></tp:taxon-name></italic>, <italic><tp:taxon-name><tp:taxon-name-part taxon-name-part-type="genus" reg="Quercus">Quercus</tp:taxon-name-part></tp:taxon-name></italic>, <italic><tp:taxon-name><tp:taxon-name-part taxon-name-part-type="genus" reg="Acer">Acer</tp:taxon-name-part></tp:taxon-name></italic> trees, under leaves and rotten tree trunks, 130 m a.s.l., <named-content xmlns:xlink="http://www.w3.org/1999/xlink" content-type="dwc:verbatimCoordinates" xlink:type="simple"><named-content content-type="geo-json" specific-use="{&#34;type&#34;:&#34;Point&#34;,&#34;coordinates&#34;:[48.759700,38.448000]}" id="NCID0ET3BG" xlink:type="simple">38.4480°N, 48.7597°E</named-content></named-content>; 2 ♂♂, 1 ♀, 1 juv. (<named-content xmlns:xlink="http://www.w3.org/1999/xlink" content-type="dwc:institutional_code" xlink:type="simple">IZB</named-content>); 2 ♂♂, 2 ♀♀, 1 juv. (<named-content xmlns:xlink="http://www.w3.org/1999/xlink" content-type="dwc:institutional_code" xlink:type="simple">SMNG</named-content>), Lǝnkǝran rayon, Hyrcan Nature Reserve, Daştatük 1.3 km Xanbulan Reservoir, <italic><tp:taxon-name><tp:taxon-name-part taxon-name-part-type="genus" reg="Parrotia">Parrotia</tp:taxon-name-part></tp:taxon-name></italic> forest, divers bushes, under leaves, 110 m a.s.l., <named-content xmlns:xlink="http://www.w3.org/1999/xlink" content-type="dwc:verbatimCoordinates" xlink:type="simple"><named-content content-type="geo-json" specific-use="{&#34;type&#34;:&#34;Point&#34;,&#34;coordinates&#34;:[48.762200,38.674700]}" id="NCID0EM4BG" xlink:type="simple">38.6747°N, 48.7622°E</named-content></named-content>; 3 ♂♂, 2 ♀♀, 1 juv. (<named-content xmlns:xlink="http://www.w3.org/1999/xlink" content-type="dwc:institutional_code" xlink:type="simple">IZB</named-content>); 5 ♂♂ (1 <abbrev xmlns:xlink="http://www.w3.org/1999/xlink" xlink:title="scanning electron microscope" id="ABBRID0EW4BG" xlink:type="simple">SEM</abbrev>), 3 ♀♀ (1 <abbrev xmlns:xlink="http://www.w3.org/1999/xlink" xlink:title="scanning electron microscope" id="ABBRID0E14BG" xlink:type="simple">SEM</abbrev>), 1 juv. (<named-content xmlns:xlink="http://www.w3.org/1999/xlink" content-type="dwc:institutional_code" xlink:type="simple">SMNG</named-content>) Lǝnkǝran rayon, Hyrcan Nature Reserve, SW of Aşağı Apu, <italic><tp:taxon-name><tp:taxon-name-part taxon-name-part-type="genus" reg="Quercus">Quercus</tp:taxon-name-part></tp:taxon-name></italic> forest, within leaves and rotten wood, 180 m a.s.l., <named-content xmlns:xlink="http://www.w3.org/1999/xlink" content-type="dwc:verbatimCoordinates" xlink:type="simple"><named-content content-type="geo-json" specific-use="{&#34;type&#34;:&#34;Point&#34;,&#34;coordinates&#34;:[48.736200,38.672600]}" id="NCID0EN5BG" xlink:type="simple">38.6726°N, 48.7362°E</named-content></named-content>, all leg. F. Walther, H. Reip, D. Antić; 1 ♂ without gonopods (<named-content xmlns:xlink="http://www.w3.org/1999/xlink" content-type="dwc:institutional_code" xlink:type="simple">ZMUM</named-content>), Shemakha Distr., farm Guseinzade, foothills, <italic><tp:taxon-name><tp:taxon-name-part taxon-name-part-type="genus" reg="Vitis">Vitis</tp:taxon-name-part></tp:taxon-name></italic>, summer 1982, leg. A. Ismailov; 1 ♀ (<named-content xmlns:xlink="http://www.w3.org/1999/xlink" content-type="dwc:institutional_code" xlink:type="simple">ZMUM</named-content>), Zakataly Distr., Geyam, cornfield, 17.IV.1986, leg.?; 7 ♂♂, 5 ♀♀ (<named-content xmlns:xlink="http://www.w3.org/1999/xlink" content-type="dwc:institutional_code" xlink:type="simple">ZMUM</named-content>), Baku, City parks, 18–21.V.1981; 1 ♂ (<named-content xmlns:xlink="http://www.w3.org/1999/xlink" content-type="dwc:institutional_code" xlink:type="simple">ZMUM</named-content>), Belokani near Zakatali, 600 m a.s.l., village garden, 24.V.1981; 1 ♀ (<named-content xmlns:xlink="http://www.w3.org/1999/xlink" content-type="dwc:institutional_code" xlink:type="simple">ZMUM</named-content>), above Akhsu 120 km W Baku, 900 m a.s.l., <italic><tp:taxon-name><tp:taxon-name-part taxon-name-part-type="genus" reg="Quercus">Quercus</tp:taxon-name-part></tp:taxon-name></italic> shrub, 22.V.1981, all leg. S. Golovatch and J. Martens; 1 ♀ (<named-content xmlns:xlink="http://www.w3.org/1999/xlink" content-type="dwc:institutional_code" xlink:type="simple">ZMUM</named-content>), ca. 14 km W of Ismailly, Galyhjakh, under bark, 1.V.1987; 1 ♀ (<named-content xmlns:xlink="http://www.w3.org/1999/xlink" content-type="dwc:institutional_code" xlink:type="simple">ZMUM</named-content>), Altyagach, 1050–1100 m a.s.l., <italic><tp:taxon-name><tp:taxon-name-part taxon-name-part-type="genus" reg="Quercus">Quercus</tp:taxon-name-part></tp:taxon-name></italic>, <italic><tp:taxon-name><tp:taxon-name-part taxon-name-part-type="genus" reg="Fagus">Fagus</tp:taxon-name-part></tp:taxon-name></italic>, <italic><tp:taxon-name><tp:taxon-name-part taxon-name-part-type="genus" reg="Carpinus">Carpinus</tp:taxon-name-part></tp:taxon-name></italic>, etc. forest, litter, 20 and 26.IV.1987, all leg. S.Golovatch and K. Eskov; 3 ♂♂, 5 ♀♀, 1 juv. (<named-content xmlns:xlink="http://www.w3.org/1999/xlink" content-type="dwc:institutional_code" xlink:type="simple">IZB</named-content>); 3 ♂♂, 5 ♀♀ (<named-content xmlns:xlink="http://www.w3.org/1999/xlink" content-type="dwc:institutional_code" xlink:type="simple">SMNG</named-content>), İsmayıllı rayon, Topçu 7.8 km towards Vəndam, flat area with old <italic><tp:taxon-name><tp:taxon-name-part taxon-name-part-type="genus" reg="Fagus">Fagus</tp:taxon-name-part></tp:taxon-name></italic> forest, under leaves and dead wood, 630 m a.s.l., <named-content xmlns:xlink="http://www.w3.org/1999/xlink" content-type="dwc:verbatimCoordinates" xlink:type="simple"><named-content content-type="geo-json" specific-use="{&#34;type&#34;:&#34;Point&#34;,&#34;coordinates&#34;:[48.002700,40.919300]}" id="NCID0ENBAI" xlink:type="simple">40.9193°N, 48.0027°E</named-content></named-content>; 1 ♂ (<named-content xmlns:xlink="http://www.w3.org/1999/xlink" content-type="dwc:institutional_code" xlink:type="simple">SMNG</named-content>), İsmayıllı rayon, Xanəgah 2 rkm towards İsmayıllı, flat area with old <italic><tp:taxon-name><tp:taxon-name-part taxon-name-part-type="genus" reg="Fagus">Fagus</tp:taxon-name-part></tp:taxon-name></italic> forest, with channels, under leaves, 650 m a.s.l., <named-content xmlns:xlink="http://www.w3.org/1999/xlink" content-type="dwc:verbatimCoordinates" xlink:type="simple"><named-content content-type="geo-json" specific-use="{&#34;type&#34;:&#34;Point&#34;,&#34;coordinates&#34;:[48.151800,40.823300]}" id="NCID0EBCAI" xlink:type="simple">40.8233°N, 48.1518°E</named-content></named-content>; 1 ♀ (<named-content xmlns:xlink="http://www.w3.org/1999/xlink" content-type="dwc:institutional_code" xlink:type="simple">SMNG</named-content>), İsmayıllı rayon, S of Zərgəran, slope with <italic><tp:taxon-name><tp:taxon-name-part taxon-name-part-type="genus" reg="Corylus">Corylus</tp:taxon-name-part></tp:taxon-name></italic>, <italic><tp:taxon-name><tp:taxon-name-part taxon-name-part-type="genus" reg="Clematis">Clematis</tp:taxon-name-part></tp:taxon-name></italic> and some <italic><tp:taxon-name><tp:taxon-name-part taxon-name-part-type="genus" reg="Prunus">Prunus</tp:taxon-name-part></tp:taxon-name></italic> trees, stone heaps overgrown by moss, mainly in thick leaf litter and under stones, 880 m a.s.l., <named-content xmlns:xlink="http://www.w3.org/1999/xlink" content-type="dwc:verbatimCoordinates" xlink:type="simple"><named-content content-type="geo-json" specific-use="{&#34;type&#34;:&#34;Point&#34;,&#34;coordinates&#34;:[48.368000,40.731000]}" id="NCID0EDDAI" xlink:type="simple">40.7310°N, 48.3680°E</named-content></named-content>, all leg. F. Walther, H. Reip, D. Antić.</p></tp:treatment-sec><tp:treatment-sec sec-type="diagnosis" id="SECID0EIDAI"><title>Diagnosis.</title><p>Differs from all congeners by the following combination of somatic and gonopodal characters. Head without frontal setae. Collum and metazonae of following body rings without setae. Eyes absent. Solenomere in apical part with a group of small spines. Anterior process of opisthomere subtriangular apically.</p></tp:treatment-sec><tp:treatment-sec sec-type="redescription" id="SECID0ENDAI"><title>Redescription.</title><p>Length of adults 26–33 mm (♂♂) or 26–34 mm (♀♀), width 1.2–1.3 mm (♂♂) or 1.2–1.4 mm (♀♀). Number of body rings in adults, 50–65+1–2+T (♂♂) or 49–70+1–2+T (♀♀). Body subcylindrical (typical of <tp:taxon-name><tp:taxon-name-part taxon-name-part-type="family">Julidae</tp:taxon-name-part></tp:taxon-name>), live specimens with brownish grey pro- and metazonae (Fig. <xref ref-type="fig" rid="F8">8C, D</xref>), after storage in alcohol prozonae grey, metazonae yellow (Fig. <xref ref-type="fig" rid="F1">1E</xref>). Head, collum, a few postcollum rings, last body rings, telson and anal valves yellow (Figs <xref ref-type="fig" rid="F1">1E</xref>, <xref ref-type="fig" rid="F8">8C, D</xref>). Antennae, mouthparts, and legs light yellow (Fig. <xref ref-type="fig" rid="F11">11A–G</xref>). Eyes absent. Striations of metazonae deep, not reaching the caudal margin, 23–25 striae per quarter of metazonital surface, i.e., that between dorsal axial line and ozopore (Fig. <xref ref-type="fig" rid="F11">11D</xref>). Ozopores small, lying behind suture without touching it (Fig. <xref ref-type="fig" rid="F11">11H</xref>).</p><fig id="F11" position="float" orientation="portrait"><object-id xmlns:xlink="http://www.w3.org/1999/xlink" content-type="doi" xlink:type="simple">10.3897/zookeys.1048.68454.figure11</object-id><object-id xmlns:xlink="http://www.w3.org/1999/xlink" content-type="arpha" xlink:type="simple">EEFB04C3-36EB-5BC1-9027-E89535AE1CF9</object-id><label>Figure 11.</label><caption><p><italic><tp:taxon-name><tp:taxon-name-part taxon-name-part-type="genus" reg="Syrioiulus">Syrioiulus</tp:taxon-name-part> <tp:taxon-name-part taxon-name-part-type="species" reg="taliscius">taliscius</tp:taxon-name-part></tp:taxon-name></italic> (Attems, 1927), ♂ from Avrora, Azerbaijan (<named-content xmlns:xlink="http://www.w3.org/1999/xlink" content-type="dwc:institutional_code" xlink:type="simple">ZMUM</named-content>) <bold>A–C</bold> anterior part of body, lateral, dorsal and ventral views, respectively <bold>D</bold> midbody part, lateral view <bold>E–G</bold> posterior part of body, lateral, dorsal and ventral views, respectively <bold>H</bold> ozopores on midbody rings, lateral view <bold>I</bold> gnathochilarium, ventral view <bold>J</bold> leg pair 1, caudal view <bold>K</bold> leg 2, caudal view <bold>L</bold> ventral edge of pleurotergum 7, lateral view. Scale bars: 0.5 mm (<bold>A–G)</bold>; 0.1 mm (<bold>H–L</bold>).</p></caption><graphic xmlns:xlink="http://www.w3.org/1999/xlink" xlink:href="zookeys-1048-109-g011.jpg" position="float" orientation="portrait" xlink:type="simple" id="oo_566328.jpg"><uri content-type="original_file" xlink:type="simple">https://binary.pensoft.net/fig/566328</uri></graphic></fig><p>Antennae relatively long, in situ reaching segment 3. Head without frontal setae, 9+9–12+12 labral and 2+2 supralabral setae (Fig. <xref ref-type="fig" rid="F11">11A–C</xref>). Collum and metazonae without setae (Fig. <xref ref-type="fig" rid="F11">11A–G</xref>). Gnathochilarium with 3–4 long setae on each lamella lingualis, stipites with a medial curved row of 4–5 thick setae and three long setae at anterolateral margin (Fig. <xref ref-type="fig" rid="F11">11I</xref>). Epiproct undeveloped (Fig. <xref ref-type="fig" rid="F11">11E, F</xref>). Hypoproct rounded, with several setae (Fig. <xref ref-type="fig" rid="F11">11G</xref>). Telson covered with long setae, anal valves densely setose.</p><p><bold>Male.</bold> Mandibular stipites unmodified (Fig. <xref ref-type="fig" rid="F11">11A</xref>). Leg pair 1 small, unciform, telopodites directed anteromesad (as in most <tp:taxon-name><tp:taxon-name-part taxon-name-part-type="family">Julidae</tp:taxon-name-part></tp:taxon-name>), with long setae on each coxa and in basal part of telopodite (Fig. <xref ref-type="fig" rid="F11">11J</xref>). Leg pair 2 with pads on postfemur and tibia (Fig. <xref ref-type="fig" rid="F11">11K</xref>). Penes short, bifurcate. Ventral edge of male pleurotergum 7 with wide curved lamellae bordering the gonopodal aperture (Fig. <xref ref-type="fig" rid="F11">11L</xref>).</p><p>Gonopods (Fig. <xref ref-type="fig" rid="F12">12</xref>) with anterior and posterior parts both equal in height. Promere spoon-shaped, constricted in basal third; mesal ridge relatively narrow along 2/3 extent; with denticles in apical part: mesal denticle small and broadly rounded, lateral one well-expressed and long (Fig. <xref ref-type="fig" rid="F12">12B, H</xref>). Mesomeral process simple, slightly curved, with a wide subquadrate lamella apically (Fig. <xref ref-type="fig" rid="F12">12A, C, G, I</xref>). Opisthomere bipartite. Solenomere elongated, with a caudomesal, notched, membranous lobe, in apical part with a fovea and a group of small spines (Fig. <xref ref-type="fig" rid="F12">12A, C–F</xref>). Fovea may be equipped with a filiform process (Fig. <xref ref-type="fig" rid="F12">12E</xref>). Anterior process subtriangular apically.</p><fig id="F12" position="float" orientation="portrait"><object-id xmlns:xlink="http://www.w3.org/1999/xlink" content-type="doi" xlink:type="simple">10.3897/zookeys.1048.68454.figure12</object-id><object-id xmlns:xlink="http://www.w3.org/1999/xlink" content-type="arpha" xlink:type="simple">F70CE59B-5ABC-50E3-8C1F-56CEA1CCA784</object-id><label>Figure 12.</label><caption><p><italic><tp:taxon-name><tp:taxon-name-part taxon-name-part-type="genus" reg="Syrioiulus">Syrioiulus</tp:taxon-name-part> <tp:taxon-name-part taxon-name-part-type="species" reg="taliscius">taliscius</tp:taxon-name-part></tp:taxon-name></italic> (Attems, 1927), ♂ from Hyrcan Nature Reserve (<bold>A–C</bold>) (<named-content xmlns:xlink="http://www.w3.org/1999/xlink" content-type="dwc:institutional_code" xlink:type="simple">SMNG</named-content>), from Avrora (<bold>D, G, H</bold>) (<named-content xmlns:xlink="http://www.w3.org/1999/xlink" content-type="dwc:institutional_code" xlink:type="simple">ZMUM</named-content>) or from Apo, Azerbaijan (<bold>E, F</bold>) (<named-content xmlns:xlink="http://www.w3.org/1999/xlink" content-type="dwc:institutional_code" xlink:type="simple">ZMUM</named-content>) <bold>A, G</bold> gonopod, mesal and lateral views, respectively <bold>B, H</bold> promere, caudal view <bold>C, I</bold> posterior gonopod, caudolateral and mesal views, respectively <bold>D–F</bold> end of solenomere, mesal views. Abbreviations: <bold>ap</bold> anterior process <bold>cl</bold> caudomesal lamella <bold>fo</bold> fovea <bold>ld</bold> lateral denticle <bold>md</bold> mesal denticle <bold>mr</bold> mesal ridge <bold>ms</bold> mesomeral process <bold>op</bold> opisthomere <bold>pr</bold> promere <bold>sl</bold> solenomere. Scale bars: 0.1 mm (<bold>A–C</bold>); 0.02 mm (<bold>D–F</bold>); 0.2 mm (<bold>G–I</bold>).</p></caption><graphic xmlns:xlink="http://www.w3.org/1999/xlink" xlink:href="zookeys-1048-109-g012.jpg" position="float" orientation="portrait" xlink:type="simple" id="oo_566329.jpg"><uri content-type="original_file" xlink:type="simple">https://binary.pensoft.net/fig/566329</uri></graphic></fig><p><bold>Female.</bold> First two leg pairs unmodified. Operculum of vulva without setae on caudal surface, apical margin poorly divided (Fig. <xref ref-type="fig" rid="F15">15E</xref>). Bursa mostly symmetric, lateral valve slightly larger than mesal one. Each valve with two rows of long setae. Median field of bursa narrow; emargination of median field suboval.</p></tp:treatment-sec><tp:treatment-sec sec-type="remarks" id="SECID0EBLAI"><title>Remarks.</title><p>This species was described from the Talysh Mts, Lenkoran, Azerbaijan (<xref ref-type="bibr" rid="B5">Attems 1927</xref>). In the Caucasus, this is probably one of the most common and widespread congeners. Like <italic><tp:taxon-name><tp:taxon-name-part taxon-name-part-type="genus" reg="Syrioiulus">S.</tp:taxon-name-part> <tp:taxon-name-part taxon-name-part-type="species" reg="continentalis">continentalis</tp:taxon-name-part></tp:taxon-name></italic>, it inhabits various deciduous forests, but it can only be considered as subendemic to the Hyrcanian biogeographic province (Fig. <xref ref-type="fig" rid="F16">16</xref>).</p></tp:treatment-sec><tp:treatment-sec><!--Section generated to contain objects referenced in tp:taxon-treatment.--><fig id="F1" position="float" orientation="portrait"><object-id xmlns:xlink="http://www.w3.org/1999/xlink" content-type="doi" xlink:type="simple">10.3897/zookeys.1048.68454.figure1</object-id><object-id xmlns:xlink="http://www.w3.org/1999/xlink" content-type="arpha" xlink:type="simple">F0F8AAE2-C377-50E3-AF18-E685990F301C</object-id><label>Figure 1.</label><caption><p>Habitus of <italic><tp:taxon-name><tp:taxon-name-part taxon-name-part-type="genus" reg="Amblyiulus">Amblyiulus</tp:taxon-name-part></tp:taxon-name></italic> and <italic><tp:taxon-name><tp:taxon-name-part taxon-name-part-type="genus" reg="Syrioiulus">Syrioiulus</tp:taxon-name-part></tp:taxon-name></italic> species, males, lateral views <bold>A</bold><italic><tp:taxon-name><tp:taxon-name-part taxon-name-part-type="genus" reg="Amblyiulus">A.</tp:taxon-name-part> <tp:taxon-name-part taxon-name-part-type="species" reg="georgicus">georgicus</tp:taxon-name-part></tp:taxon-name></italic> Lohmander, 1932 from Shnokh, Armenia (<named-content xmlns:xlink="http://www.w3.org/1999/xlink" content-type="dwc:institutional_code" xlink:type="simple">ZMUM</named-content>) <bold>B</bold><italic><tp:taxon-name><tp:taxon-name-part taxon-name-part-type="genus" reg="Amblyiulus">A.</tp:taxon-name-part> <tp:taxon-name-part taxon-name-part-type="species" reg="hirtus">hirtus</tp:taxon-name-part></tp:taxon-name></italic> sp. nov., paratype from Bash-Layski, Azerbaijan (<named-content xmlns:xlink="http://www.w3.org/1999/xlink" content-type="dwc:institutional_code" xlink:type="simple">ZMUM</named-content>) <bold>C</bold><italic><tp:taxon-name><tp:taxon-name-part taxon-name-part-type="genus" reg="Syrioiulus">S.</tp:taxon-name-part> <tp:taxon-name-part taxon-name-part-type="species" reg="adsharicus">adsharicus</tp:taxon-name-part></tp:taxon-name></italic> (Lohmander, 1936) from Adigeni, Georgia (<named-content xmlns:xlink="http://www.w3.org/1999/xlink" content-type="dwc:institutional_code" xlink:type="simple">ZMUM</named-content>) <bold>D</bold><italic><tp:taxon-name><tp:taxon-name-part taxon-name-part-type="genus" reg="Syrioiulus">S.</tp:taxon-name-part> <tp:taxon-name-part taxon-name-part-type="species" reg="continentalis">continentalis</tp:taxon-name-part></tp:taxon-name></italic> (Attems, 1903) from Istisu, Azerbaijan (<named-content xmlns:xlink="http://www.w3.org/1999/xlink" content-type="dwc:institutional_code" xlink:type="simple">ZMUM</named-content>) <bold>E</bold><italic><tp:taxon-name><tp:taxon-name-part taxon-name-part-type="genus" reg="Syrioiulus">S.</tp:taxon-name-part> <tp:taxon-name-part taxon-name-part-type="species" reg="taliscius">taliscius</tp:taxon-name-part></tp:taxon-name></italic> (Attems, 1927) from Avrora, Azerbaijan (<named-content xmlns:xlink="http://www.w3.org/1999/xlink" content-type="dwc:institutional_code" xlink:type="simple">ZMUM</named-content>) <bold>F</bold><italic><tp:taxon-name><tp:taxon-name-part taxon-name-part-type="genus" reg="Syrioiulus">S.</tp:taxon-name-part> <tp:taxon-name-part taxon-name-part-type="species" reg="armeniacus">armeniacus</tp:taxon-name-part></tp:taxon-name></italic> sp. nov., paratype from Shikahoh, Armenia (<named-content xmlns:xlink="http://www.w3.org/1999/xlink" content-type="dwc:institutional_code" xlink:type="simple">ZMUM</named-content>). Scale bars: 1.0 mm.</p></caption><graphic xmlns:xlink="http://www.w3.org/1999/xlink" xlink:href="zookeys-1048-109-g001.jpg" position="float" orientation="portrait" xlink:type="simple" id="oo_566318.jpg"><uri content-type="original_file" xlink:type="simple">https://binary.pensoft.net/fig/566318</uri></graphic></fig><fig id="F8" position="float" orientation="portrait"><object-id xmlns:xlink="http://www.w3.org/1999/xlink" content-type="doi" xlink:type="simple">10.3897/zookeys.1048.68454.figure8</object-id><object-id xmlns:xlink="http://www.w3.org/1999/xlink" content-type="arpha" xlink:type="simple">7B3B8DAB-6D6A-5132-89BE-EBCC97851855</object-id><label>Figure 8.</label><caption><p>Live colouration of two <italic><tp:taxon-name><tp:taxon-name-part taxon-name-part-type="genus" reg="Syrioiulus">Syrioiulus</tp:taxon-name-part></tp:taxon-name></italic> species from Hyrcan Nature Reserve, Azerbaijan <bold>A, B</bold><italic><tp:taxon-name><tp:taxon-name-part taxon-name-part-type="genus" reg="Syrioiulus">S.</tp:taxon-name-part> <tp:taxon-name-part taxon-name-part-type="species" reg="continentalis">continentalis</tp:taxon-name-part></tp:taxon-name></italic> (Attems, 1903) <bold>C, D</bold><italic><tp:taxon-name><tp:taxon-name-part taxon-name-part-type="genus" reg="Syrioiulus">S.</tp:taxon-name-part> <tp:taxon-name-part taxon-name-part-type="species" reg="taliscius">taliscius</tp:taxon-name-part></tp:taxon-name></italic> (Attems, 1927). Pictures by D.Ž. Antić, not taken to scale.</p></caption><graphic xmlns:xlink="http://www.w3.org/1999/xlink" xlink:href="zookeys-1048-109-g008.jpg" position="float" orientation="portrait" xlink:type="simple" id="oo_566325.jpg"><uri content-type="original_file" xlink:type="simple">https://binary.pensoft.net/fig/566325</uri></graphic></fig><fig id="F15" position="float" orientation="portrait"><object-id xmlns:xlink="http://www.w3.org/1999/xlink" content-type="doi" xlink:type="simple">10.3897/zookeys.1048.68454.figure15</object-id><object-id xmlns:xlink="http://www.w3.org/1999/xlink" content-type="arpha" xlink:type="simple">55180968-F8BB-5653-A9AE-B349D9488754</object-id><label>Figure 15.</label><caption><p>Vulvae of <italic><tp:taxon-name><tp:taxon-name-part taxon-name-part-type="genus" reg="Amblyiulus">Amblyiulus</tp:taxon-name-part></tp:taxon-name></italic> and <italic><tp:taxon-name><tp:taxon-name-part taxon-name-part-type="genus" reg="Syrioiulus">Syrioiulus</tp:taxon-name-part></tp:taxon-name></italic> species from the Caucasus, caudal views <bold>A</bold><italic><tp:taxon-name><tp:taxon-name-part taxon-name-part-type="genus" reg="Amblyiulus">A.</tp:taxon-name-part> <tp:taxon-name-part taxon-name-part-type="species" reg="georgicus">georgicus</tp:taxon-name-part></tp:taxon-name></italic> Lohmander, 1932 from Shnokh, Armenia (<named-content xmlns:xlink="http://www.w3.org/1999/xlink" content-type="dwc:institutional_code" xlink:type="simple">ZMUM</named-content>) <bold>B</bold><italic><tp:taxon-name><tp:taxon-name-part taxon-name-part-type="genus" reg="Amblyiulus">A.</tp:taxon-name-part> <tp:taxon-name-part taxon-name-part-type="species" reg="hirtus">hirtus</tp:taxon-name-part></tp:taxon-name></italic> sp. nov., paratype from Bash-Layski, Azerbaijan (<named-content xmlns:xlink="http://www.w3.org/1999/xlink" content-type="dwc:institutional_code" xlink:type="simple">ZMUM</named-content>) <bold>C</bold><italic><tp:taxon-name><tp:taxon-name-part taxon-name-part-type="genus" reg="Syrioiulus">S.</tp:taxon-name-part> <tp:taxon-name-part taxon-name-part-type="species" reg="adsharicus">adsharicus</tp:taxon-name-part></tp:taxon-name></italic> (Lohmander, 1936) from Adigeni, Georgia (<named-content xmlns:xlink="http://www.w3.org/1999/xlink" content-type="dwc:institutional_code" xlink:type="simple">ZMUM</named-content>) <bold>D</bold><italic><tp:taxon-name><tp:taxon-name-part taxon-name-part-type="genus" reg="Syrioiulus">S.</tp:taxon-name-part> <tp:taxon-name-part taxon-name-part-type="species" reg="continentalis">continentalis</tp:taxon-name-part></tp:taxon-name></italic> (Attems, 1903) from Istisu, Azerbaijan (<named-content xmlns:xlink="http://www.w3.org/1999/xlink" content-type="dwc:institutional_code" xlink:type="simple">ZMUM</named-content>) <bold>E</bold><italic><tp:taxon-name><tp:taxon-name-part taxon-name-part-type="genus" reg="Syrioiulus">S.</tp:taxon-name-part> <tp:taxon-name-part taxon-name-part-type="species" reg="taliscius">taliscius</tp:taxon-name-part></tp:taxon-name></italic> (Attems, 1927) from Avrora, Azerbaijan (<named-content xmlns:xlink="http://www.w3.org/1999/xlink" content-type="dwc:institutional_code" xlink:type="simple">ZMUM</named-content>) <bold>F</bold><italic><tp:taxon-name><tp:taxon-name-part taxon-name-part-type="genus" reg="Syrioiulus">S.</tp:taxon-name-part> <tp:taxon-name-part taxon-name-part-type="species" reg="armeniacus">armeniacus</tp:taxon-name-part></tp:taxon-name></italic> sp. nov., paratype from Shikahoh, Armenia (<named-content xmlns:xlink="http://www.w3.org/1999/xlink" content-type="dwc:institutional_code" xlink:type="simple">ZMUM</named-content>). Abbreviations: <bold>em</bold> emargination of median field <bold>lv</bold> lateral valve <bold>mf</bold> median field <bold>mv</bold> median valve <bold>op</bold> operculum. Scale bars: 0.03 mm.</p></caption><graphic xmlns:xlink="http://www.w3.org/1999/xlink" xlink:href="zookeys-1048-109-g015.jpg" position="float" orientation="portrait" xlink:type="simple" id="oo_566332.jpg"><uri content-type="original_file" xlink:type="simple">https://binary.pensoft.net/fig/566332</uri></graphic></fig><fig id="F16" position="float" orientation="portrait"><object-id xmlns:xlink="http://www.w3.org/1999/xlink" content-type="doi" xlink:type="simple">10.3897/zookeys.1048.68454.figure16</object-id><object-id xmlns:xlink="http://www.w3.org/1999/xlink" content-type="arpha" xlink:type="simple">9DBB856E-CEE5-5FC2-B5F7-66C971BA9589</object-id><label>Figure 16.</label><caption><p>Distributions of <italic><tp:taxon-name><tp:taxon-name-part taxon-name-part-type="genus" reg="Amblyiulus">Amblyiulus</tp:taxon-name-part></tp:taxon-name></italic> and <italic><tp:taxon-name><tp:taxon-name-part taxon-name-part-type="genus" reg="Syrioiulus">Syrioiulus</tp:taxon-name-part></tp:taxon-name></italic> species in the Caucasus: red circle <italic><tp:taxon-name><tp:taxon-name-part taxon-name-part-type="genus" reg="Amblyiulus">A.</tp:taxon-name-part> <tp:taxon-name-part taxon-name-part-type="species" reg="georgicus">georgicus</tp:taxon-name-part></tp:taxon-name></italic> Lohmander, 1932; green circle <italic><tp:taxon-name><tp:taxon-name-part taxon-name-part-type="genus" reg="Amblyiulus">A.</tp:taxon-name-part> <tp:taxon-name-part taxon-name-part-type="species" reg="hirtus">hirtus</tp:taxon-name-part></tp:taxon-name></italic> sp. nov.; white circle <italic><tp:taxon-name><tp:taxon-name-part taxon-name-part-type="genus" reg="Syrioiulus">S.</tp:taxon-name-part> <tp:taxon-name-part taxon-name-part-type="species" reg="adsharicus">adsharicus</tp:taxon-name-part></tp:taxon-name></italic> (Lohmander, 1936); blue circle <italic><tp:taxon-name><tp:taxon-name-part taxon-name-part-type="genus" reg="Syrioiulus">S.</tp:taxon-name-part> <tp:taxon-name-part taxon-name-part-type="species" reg="continentalis">continentalis</tp:taxon-name-part></tp:taxon-name></italic> (Attems, 1903); pink circle <italic><tp:taxon-name><tp:taxon-name-part taxon-name-part-type="genus" reg="Syrioiulus">S.</tp:taxon-name-part> <tp:taxon-name-part taxon-name-part-type="species" reg="taliscius">taliscius</tp:taxon-name-part></tp:taxon-name></italic> (Attems, 1927); brown circle <italic><tp:taxon-name><tp:taxon-name-part taxon-name-part-type="genus" reg="Syrioiulus">S.</tp:taxon-name-part> <tp:taxon-name-part taxon-name-part-type="species" reg="armeniacus">armeniacus</tp:taxon-name-part></tp:taxon-name></italic> sp. nov.; yellow square <tp:taxon-name>Pachyiulini</tp:taxon-name> gen. sp. 1; purple square <tp:taxon-name>Pachyiulini</tp:taxon-name> gen. sp. 2.</p></caption><graphic xmlns:xlink="http://www.w3.org/1999/xlink" xlink:href="zookeys-1048-109-g016.jpg" position="float" orientation="portrait" xlink:type="simple" id="oo_566333.jpg"><uri content-type="original_file" xlink:type="simple">https://binary.pensoft.net/fig/566333</uri></graphic></fig></tp:treatment-sec><ref-list><ref id="B33"><mixed-citation xmlns:xlink="http://www.w3.org/1999/xlink" xlink:type="simple"><person-group><name name-style="western"><surname>Lohmander</surname><given-names>H</given-names></name></person-group> (<year>1932b</year>) <article-title>Neue Diplopoden aus Persien. Göteborgs Kungliga Vetenskaps- och Vitterhets-Samhälles Handlingar 5, Ser.</article-title><source>B</source><volume>3</volume>(<issue>2</issue>): <fpage>1</fpage>–<lpage>44</lpage>.</mixed-citation></ref><ref id="B43"><mixed-citation xmlns:xlink="http://www.w3.org/1999/xlink" xlink:type="simple"><person-group><name name-style="western"><surname>Rakhmanov</surname><given-names>RR</given-names></name></person-group> (<year>1972</year>) <article-title>[Millipedes of the Lenkoran zone of Azerbaijan].</article-title> In: <person-group><name name-style="western"><surname>Ghilarov</surname><given-names>MS</given-names></name></person-group> (<role>Ed.</role>) <issue-title>Problems of Soil Zoology.</issue-title><source>Materials of the IV All-Union Conference, Baku 1972. Nauka Publishers, Moscow</source>, <fpage>116</fpage>–<lpage>116</lpage>. [in Russian]</mixed-citation></ref><ref id="B35"><mixed-citation xmlns:xlink="http://www.w3.org/1999/xlink" xlink:type="simple"><person-group><name name-style="western"><surname>Lokšina</surname><given-names>IE</given-names></name><name name-style="western"><surname>Golovatch</surname><given-names>SI</given-names></name></person-group> (<year>1979</year>) <article-title><tp:taxon-name><tp:taxon-name-part taxon-name-part-type="class">Diplopoda</tp:taxon-name-part></tp:taxon-name> of the USSR fauna.</article-title><source>Pedobiologia</source><volume>19</volume>: <fpage>381</fpage>–<lpage>389</lpage>.</mixed-citation></ref><ref id="B8"><mixed-citation xmlns:xlink="http://www.w3.org/1999/xlink" xlink:type="simple"><person-group><name name-style="western"><surname>Bababekova</surname><given-names>LA</given-names></name></person-group> (<year>1996</year>) <article-title>[The subphylum of tracheates – <tp:taxon-name><tp:taxon-name-part taxon-name-part-type="subphylum">Tracheata</tp:taxon-name-part></tp:taxon-name>].</article-title> In: <person-group><name name-style="western"><surname>Aliev</surname><given-names>SV</given-names></name><name name-style="western"><surname>Kasyimov</surname><given-names>AG</given-names></name></person-group> (<role>Eds</role>) <issue-title>Animal life of Azerbaijan.</issue-title><source>Vol. 2: The phylum of arthropods. Elm Publishers, Baku</source>, <fpage>89</fpage>–<lpage>97</lpage>. [in Russian]</mixed-citation></ref><ref id="B36"><mixed-citation xmlns:xlink="http://www.w3.org/1999/xlink" xlink:type="simple"><person-group><name name-style="western"><surname>Mauriès</surname><given-names>J-P</given-names></name></person-group> (<year>1982</year>) <italic><tp:taxon-name><tp:taxon-name-part taxon-name-part-type="genus">Dolichoiulus</tp:taxon-name-part> <tp:taxon-name-part taxon-name-part-type="species">tongiorgii</tp:taxon-name-part></tp:taxon-name></italic> (Strasser), Diplopode halophile nouveau pour la faune de France. Remarques sur la classification des <tp:taxon-name>Pachyiulini</tp:taxon-name> (<tp:taxon-name><tp:taxon-name-part taxon-name-part-type="subphylum">Myriapoda</tp:taxon-name-part></tp:taxon-name>, <tp:taxon-name><tp:taxon-name-part taxon-name-part-type="class">Diplopoda</tp:taxon-name-part></tp:taxon-name>, Iulida). Bulletin du Muséum national d’Histoire naturelle, Série 4, 4(3–4): 433–444.</mixed-citation></ref><ref id="B51"><mixed-citation xmlns:xlink="http://www.w3.org/1999/xlink" xlink:type="simple"><person-group><name name-style="western"><surname>Vagalinski</surname><given-names>B</given-names></name></person-group> (<year>2020</year>) <article-title>A new species of <italic><tp:taxon-name><tp:taxon-name-part taxon-name-part-type="genus">Syrioiulus</tp:taxon-name-part></tp:taxon-name></italic> Verhoeff, 1914 from Iran, with remarks on the taxonomy of the genus (<tp:taxon-name><tp:taxon-name-part taxon-name-part-type="class">Diplopoda</tp:taxon-name-part></tp:taxon-name>: <tp:taxon-name><tp:taxon-name-part taxon-name-part-type="order">Julida</tp:taxon-name-part></tp:taxon-name>: <tp:taxon-name><tp:taxon-name-part taxon-name-part-type="family">Julidae</tp:taxon-name-part></tp:taxon-name>).</article-title><source>Revue suisse de Zoologie</source><volume>127</volume>(<issue>1</issue>): <fpage>83</fpage>–<lpage>94</lpage>. <ext-link xlink:type="simple" ext-link-type="doi" xlink:href="10.35929/RSZ.0008">https://doi.org/10.35929/RSZ.0008</ext-link></mixed-citation></ref><ref id="B5"><mixed-citation xmlns:xlink="http://www.w3.org/1999/xlink" xlink:type="simple"><person-group><name name-style="western"><surname>Attems</surname><given-names>C</given-names></name></person-group> (<year>1927</year>) <article-title>Über palaearktische Diplopoden.</article-title><source>Archiv für Naturgeschichte</source><volume>92</volume>(<issue>1–2</issue>): <fpage>1</fpage>–<lpage>256</lpage>.</mixed-citation></ref></ref-list></tp:taxon-treatment>
