# Supplementary material for: The millipede genera Amblyiulus Silvestri, 1896 and Syrioiulus Verhoeff, 1914 in the Caucasus, with notes on their distributions (Diplopoda, Julida, Julidae)
Source: Zookeys. 2021 Jul 13;1048:109–43. doi: 10.3897/zookeys.1048.68454 (PMC8292276; doi:10.3897/zookeys.1048.68454)
Supplement: XML Treatment for Syrioiulus armeniacus [file zookeys.1048.68454-treatment8.xml]

<!DOCTYPE tp:taxon-treatment
  PUBLIC "-//TaxonX//DTD Taxonomic Treatment Publishing DTD v0 20100105//EN" "tax-treatment-NSO.dtd">
<tp:taxon-treatment xmlns:tp="http://www.plazi.org/taxpub"><tp:treatment-meta><kwd-group><label>Taxon classification</label><kwd><named-content xmlns:xlink="http://www.w3.org/1999/xlink" content-type="kingdom">Animalia</named-content></kwd><kwd><named-content xmlns:xlink="http://www.w3.org/1999/xlink" content-type="order">Julida</named-content></kwd><kwd><named-content xmlns:xlink="http://www.w3.org/1999/xlink" content-type="family">Julidae</named-content></kwd></kwd-group><mixed-citation publication-type="journal"><person-group><name><surname>Evsyukov</surname><given-names>Aleksandr P.</given-names></name><name><surname>Golovatch</surname><given-names>Sergei I.</given-names></name><name><surname>Antić</surname><given-names>Dragan Ž.</given-names></name></person-group><article-title>The millipede genera <italic><tp:taxon-name><tp:taxon-name-part taxon-name-part-type="genus" reg="Amblyiulus">Amblyiulus</tp:taxon-name-part></tp:taxon-name></italic> Silvestri, 1896 and <italic><tp:taxon-name><tp:taxon-name-part taxon-name-part-type="genus" reg="Syrioiulus">Syrioiulus</tp:taxon-name-part></tp:taxon-name></italic> Verhoeff, 1914 in the Caucasus, with notes on their distributions (<tp:taxon-name><tp:taxon-name-part taxon-name-part-type="class">Diplopoda</tp:taxon-name-part></tp:taxon-name>, <tp:taxon-name><tp:taxon-name-part taxon-name-part-type="order">Julida</tp:taxon-name-part></tp:taxon-name>, <tp:taxon-name><tp:taxon-name-part taxon-name-part-type="family">Julidae</tp:taxon-name-part></tp:taxon-name>)</article-title><source>Zookeys</source><day>13</day><month>7</month><year>2021</year><volume>1048</volume><fpage>109</fpage><lpage>143</lpage><pub-id pub-id-type="doi">10.3897/zookeys.1048.68454</pub-id></mixed-citation></tp:treatment-meta><tp:nomenclature><tp:taxon-name><object-id xmlns:xlink="http://www.w3.org/1999/xlink" content-type="arpha" xlink:type="simple">74F6B9A6-23CB-5EFB-B4DE-8FC15CFD2604</object-id>
            <tp:taxon-name-part taxon-name-part-type="genus" reg="Syrioiulus">Syrioiulus</tp:taxon-name-part>
            <tp:taxon-name-part taxon-name-part-type="species" reg="armeniacus">armeniacus</tp:taxon-name-part>
            <object-id xmlns:xlink="http://www.w3.org/1999/xlink" content-type="zoobank" xlink:type="simple">http://zoobank.org/64FB28BD-A6C0-43AD-A61E-647AA4964982</object-id>
          </tp:taxon-name><tp:taxon-status xmlns:xlink="http://www.w3.org/1999/xlink" xlink:type="simple">sp. nov.</tp:taxon-status><xref ref-type="fig" rid="F1">Figs 1F</xref><xref ref-type="fig" rid="F13">, 13</xref><xref ref-type="fig" rid="F14">, 14</xref><xref ref-type="fig" rid="F15">, 15F</xref><xref ref-type="fig" rid="F16">, 16</xref></tp:nomenclature><tp:treatment-sec sec-type="material" id="SECID0EWNAI"><title>Material examined.</title><p><bold><italic>Holotype</italic></bold> ♂ (<named-content xmlns:xlink="http://www.w3.org/1999/xlink" content-type="dwc:institutional_code" xlink:type="simple">ZMUM</named-content>), <bold>Armenia</bold>, Kafan Distr., Shikahoh Nature Reserve, Shikahoh, 900–950 m a.s.l., <italic><tp:taxon-name><tp:taxon-name-part taxon-name-part-type="genus" reg="Quercus">Quercus</tp:taxon-name-part></tp:taxon-name></italic>, <italic><tp:taxon-name><tp:taxon-name-part taxon-name-part-type="genus" reg="Fagus">Fagus</tp:taxon-name-part></tp:taxon-name></italic>, <italic><tp:taxon-name><tp:taxon-name-part taxon-name-part-type="genus" reg="Carpinus">Carpinus</tp:taxon-name-part></tp:taxon-name></italic> forest by spring, litter, logs and under stones, 28.IV.1983, leg. S. Golovatch. <bold><italic>Paratypes</italic></bold>: 14 ♂♂, 24 ♀♀ (<named-content xmlns:xlink="http://www.w3.org/1999/xlink" content-type="dwc:institutional_code" xlink:type="simple">ZMUM</named-content>), same collection data as holotype.</p></tp:treatment-sec><tp:treatment-sec sec-type="type material" id="SECID0EFPAI"><title>Non-type material.</title><p><bold>Armenia</bold>: 4 ♂♂, 3 ♀♀ (<named-content xmlns:xlink="http://www.w3.org/1999/xlink" content-type="dwc:institutional_code" xlink:type="simple">ZMUM</named-content>), Shikahoh Nature Reserve, Nerkin And, old <italic><tp:taxon-name><tp:taxon-name-part taxon-name-part-type="genus" reg="Platanus">Platanus</tp:taxon-name-part></tp:taxon-name></italic> stand along river, litter, in rotten wood, under stones, 30.IV.1983; 1 ♂, 1 ♀ (<named-content xmlns:xlink="http://www.w3.org/1999/xlink" content-type="dwc:institutional_code" xlink:type="simple">ZMUM</named-content>), near Kajaran, Megri Mt. Ridge, N of Tashtun Pass, 2000 m a.s.l., <italic><tp:taxon-name><tp:taxon-name-part taxon-name-part-type="genus" reg="Quercus">Quercus</tp:taxon-name-part></tp:taxon-name></italic> forest on steep slope, litter, logs, 27.IV.1983; 5 ♂♂, 3 ♀♀, 2 juv. (<named-content xmlns:xlink="http://www.w3.org/1999/xlink" content-type="dwc:institutional_code" xlink:type="simple">ZMUM</named-content>), Megri Distr., SSE of Lichk, Megri River valley, <italic><tp:taxon-name><tp:taxon-name-part taxon-name-part-type="genus" reg="Quercus">Quercus</tp:taxon-name-part></tp:taxon-name></italic> forest, litter, under stones and in rotten wood, 25.IV.1983; 2 ♂♂, 16 ♀♀, 2 juv. (<named-content xmlns:xlink="http://www.w3.org/1999/xlink" content-type="dwc:institutional_code" xlink:type="simple">ZMUM</named-content>), above Kuris, 1500 m a.s.l., <italic><tp:taxon-name><tp:taxon-name-part taxon-name-part-type="genus" reg="Quercus">Quercus</tp:taxon-name-part></tp:taxon-name></italic> and <italic><tp:taxon-name><tp:taxon-name-part taxon-name-part-type="genus" reg="Carpinus">Carpinus</tp:taxon-name-part></tp:taxon-name></italic> forest, litter, under bark and stones along spring, 26.IV.1983; 12 ♂♂, 11 ♀♀, 1 juv. (<named-content xmlns:xlink="http://www.w3.org/1999/xlink" content-type="dwc:institutional_code" xlink:type="simple">ZMUM</named-content>), ca. 4 km NNW of Megri, Legvaz, <italic><tp:taxon-name><tp:taxon-name-part taxon-name-part-type="genus" reg="Juglans">Juglans</tp:taxon-name-part></tp:taxon-name></italic> and <italic><tp:taxon-name><tp:taxon-name-part taxon-name-part-type="genus" reg="Quercus">Quercus</tp:taxon-name-part></tp:taxon-name></italic> shrub with <italic><tp:taxon-name><tp:taxon-name-part taxon-name-part-type="genus" reg="Paliurus">Paliurus</tp:taxon-name-part></tp:taxon-name></italic> and <italic>Rosa</italic>, litter and under stones, 1000 m a.s.l., 24–25.IV.1983; 5 ♂♂, 2 ♀♀ (<named-content xmlns:xlink="http://www.w3.org/1999/xlink" content-type="dwc:institutional_code" xlink:type="simple">ZMUM</named-content>), 6 km N of Shvanidzor, sparse <italic><tp:taxon-name><tp:taxon-name-part taxon-name-part-type="genus" reg="Quercus">Quercus</tp:taxon-name-part></tp:taxon-name></italic> forest, 1200–1300 m a.s.l., litter, under stones and bark, 24.IV.1983; 5 ♂♂, 6 ♀♀, 2 juv. (<named-content xmlns:xlink="http://www.w3.org/1999/xlink" content-type="dwc:institutional_code" xlink:type="simple">ZMUM</named-content>), environs of Megri, xeriphytous bare canyon, under stones, sparse <italic><tp:taxon-name><tp:taxon-name-part taxon-name-part-type="genus" reg="Juniperus">Juniperus</tp:taxon-name-part></tp:taxon-name></italic> and <italic><tp:taxon-name><tp:taxon-name-part taxon-name-part-type="genus" reg="Paliurus">Paliurus</tp:taxon-name-part></tp:taxon-name></italic>, ca. 1000 m a.s.l., 24.IV.1983, all leg. S. Golovatch; 2 ♀♀ (<named-content xmlns:xlink="http://www.w3.org/1999/xlink" content-type="dwc:institutional_code" xlink:type="simple">ZMUM</named-content>), Odzun W of Alaverdi, 1500–1550 m a.s.l., <italic><tp:taxon-name><tp:taxon-name-part taxon-name-part-type="genus" reg="Quercus">Quercus</tp:taxon-name-part></tp:taxon-name></italic>, <italic><tp:taxon-name><tp:taxon-name-part taxon-name-part-type="genus" reg="Fagus">Fagus</tp:taxon-name-part></tp:taxon-name></italic>, <italic><tp:taxon-name><tp:taxon-name-part taxon-name-part-type="genus" reg="Carpinus">Carpinus</tp:taxon-name-part></tp:taxon-name></italic> etc. forest, litter and under stones with ants, 23–24.V.1987, leg. S. Golovatch and K. Eskov; 1 ♀ (<named-content xmlns:xlink="http://www.w3.org/1999/xlink" content-type="dwc:institutional_code" xlink:type="simple">ZMUM</named-content>), Nurkus, 7.VII.1985, leg. V.A. Zakharyan.</p></tp:treatment-sec><tp:treatment-sec sec-type="diagnosis" id="SECID0E5TAI"><title>Diagnosis.</title><p>This new species belongs to the genus <italic><tp:taxon-name><tp:taxon-name-part taxon-name-part-type="genus" reg="Syrioiulus">Syrioiulus</tp:taxon-name-part></tp:taxon-name></italic> because of the presence of only two apices on the opisthomere. Differs from all regional congeners by the following combination of somatic and gonopodal characters. Head with frontal setae. Collum and metazonae of following body rings without setae. Eyes absent. Solenomere with a pointed process apically. Anterior process rounded on top.</p></tp:treatment-sec><tp:treatment-sec sec-type="Name" id="SECID0ELUAI"><title>Name.</title><p>The new species is named after its terra typica; adjective.</p></tp:treatment-sec><tp:treatment-sec sec-type="description" id="SECID0EQUAI"><title>Description.</title><p>Holotype: length 25 mm, width 1.2 mm, number of body rings 50+2+T. Paratypes and non-type material: length 17–33 mm, width 1.2–1.6 mm, number of body rings, 50–68+1–2+T (♂♂); or length 20–29 mm, width 1.2–1.6 mm, number of body rings, 46–55+2–3+T (♀♀). Body subcylindrical, metazonae brownish yellow, prozonae brownish grey (Figs <xref ref-type="fig" rid="F1">1F</xref>, <xref ref-type="fig" rid="F13">13A–G</xref>). Head, collum and telson slightly lighter than body rings (Fig. <xref ref-type="fig" rid="F1">1F</xref>). Antennae, mouthparts, and legs yellow (Fig. <xref ref-type="fig" rid="F13">13A, C–E, G</xref>). Eyes absent. Metazonae with weakly developed, dense, and regular striations, 20–23 striae per quarter of metazonital surface, i.e., that between dorsal axial line and ozopore (Fig. <xref ref-type="fig" rid="F13">13D</xref>). Ozopores relatively large, situated between striae in touch with one of them, lying behind suture without touching it (Fig. <xref ref-type="fig" rid="F13">13H</xref>).</p><fig id="F13" position="float" orientation="portrait"><object-id xmlns:xlink="http://www.w3.org/1999/xlink" content-type="doi" xlink:type="simple">10.3897/zookeys.1048.68454.figure13</object-id><object-id xmlns:xlink="http://www.w3.org/1999/xlink" content-type="arpha" xlink:type="simple">5863FBEE-5DB8-53F3-9BA0-5F9E34D58043</object-id><label>Figure 13.</label><caption><p><italic><tp:taxon-name><tp:taxon-name-part taxon-name-part-type="genus" reg="Syrioiulus">Syrioiulus</tp:taxon-name-part> <tp:taxon-name-part taxon-name-part-type="species" reg="armeniacus">armeniacus</tp:taxon-name-part></tp:taxon-name></italic> sp. nov., paratype ♂ from Shikahoh, Armenia (<named-content xmlns:xlink="http://www.w3.org/1999/xlink" content-type="dwc:institutional_code" xlink:type="simple">ZMUM</named-content>) <bold>A–C</bold> anterior part of body, lateral, dorsal and ventral views, respectively <bold>D</bold> midbody part, lateral view <bold>E–G</bold> posterior part of body, lateral, dorsal and ventral views, respectively <bold>H</bold> ozopores on midbody rings, lateral view <bold>I</bold> gnathochilarium, ventral view <bold>J</bold> leg pair 1, caudal view <bold>K</bold> leg 2, caudal view <bold>L</bold> ventral edge of pleurotergum 7, lateral view. Scale bars: 0.5 mm (<bold>A–G</bold>); 0.1 mm (<bold>H–L</bold>).</p></caption><graphic xmlns:xlink="http://www.w3.org/1999/xlink" xlink:href="zookeys-1048-109-g013.jpg" position="float" orientation="portrait" xlink:type="simple" id="oo_566330.jpg"><uri content-type="original_file" xlink:type="simple">https://binary.pensoft.net/fig/566330</uri></graphic></fig><p>Antennae relatively long, in situ reaching segment 3. Head with 1+1 frontal, 9+9–10+10 labral and 2+2 supralabral setae (Fig. <xref ref-type="fig" rid="F13">13A–C</xref>). Gnathochilarium with three thick setae on each lamella lingualis; stipites with a group of 6–9 setae in medial part and three long setae in anterolateral part (Fig. <xref ref-type="fig" rid="F13">13I</xref>). Collum and metazonae without setae (Fig. <xref ref-type="fig" rid="F13">13A, B</xref>). Epiproct poorly developed, triangular, with several long setae (Fig. <xref ref-type="fig" rid="F13">13E, F</xref>). Hypoproct subtriangular, covered with long setae (Fig. <xref ref-type="fig" rid="F13">13G</xref>). Telson and anal valves densely setose.</p><p><bold>Male.</bold> Mandibular stipites modified, slightly swollen in distal part (Fig. <xref ref-type="fig" rid="F13">13A</xref>). Leg pair 1 small, unciform, telopodites directed anteromesad (typical of <tp:taxon-name><tp:taxon-name-part taxon-name-part-type="family">Julidae</tp:taxon-name-part></tp:taxon-name>), with a group of setae on coxa and telopodite (Fig. <xref ref-type="fig" rid="F13">13J</xref>). Leg pair 2 with small pads on postfemur and tibia (Fig. <xref ref-type="fig" rid="F13">13K</xref>). Penes short, bifurcate. Ventral edge of male pleurotergum 7 with wide curved lamellae bordering the gonopodal aperture (Fig. <xref ref-type="fig" rid="F13">13L</xref>).</p><p>Gonopods (Fig. <xref ref-type="fig" rid="F14">14</xref>) with anterior and posterior parts both equal in height. Promere spoon-shaped, bowl being relatively wide, constricted in basal third; mesal ridge well-developed all along, with a small mesal denticle in apical part; lateral denticle large, rounded on top (Fig. <xref ref-type="fig" rid="F14">14B, F</xref>). Mesomeral process simple, flattened, ribbon-shaped, widened apically, with a group of small teeth (Fig. <xref ref-type="fig" rid="F14">14A, C, E, G</xref>). Opisthomere bipartite. Solenomere long, slightly curved; its apical part with a fovea and a pointed process (Fig. <xref ref-type="fig" rid="F14">14A, C, D, G</xref>). Anterior process as high as solenomere, rounded at tip (Fig. <xref ref-type="fig" rid="F14">14D</xref>).</p><fig id="F14" position="float" orientation="portrait"><object-id xmlns:xlink="http://www.w3.org/1999/xlink" content-type="doi" xlink:type="simple">10.3897/zookeys.1048.68454.figure14</object-id><object-id xmlns:xlink="http://www.w3.org/1999/xlink" content-type="arpha" xlink:type="simple">C53CD54F-71C7-5E4E-B51F-98CA9CF05F5A</object-id><label>Figure 14.</label><caption><p><italic><tp:taxon-name><tp:taxon-name-part taxon-name-part-type="genus" reg="Syrioiulus">Syrioiulus</tp:taxon-name-part> <tp:taxon-name-part taxon-name-part-type="species" reg="armeniacus">armeniacus</tp:taxon-name-part></tp:taxon-name></italic> sp. nov., paratype ♂ from Shikahoh, Armenia (<named-content xmlns:xlink="http://www.w3.org/1999/xlink" content-type="dwc:institutional_code" xlink:type="simple">ZMUM</named-content>) <bold>A, E</bold> gonopod, mesocaudal and mesal views, respectively <bold>B, E</bold> promere, caudal views <bold>C, G</bold> posterior gonopod, mesal views <bold>D</bold> end of solenomere, mesal view. Abbreviations: <bold>ap</bold> anterior process <bold>cl</bold> caudomesal lamella <bold>fo</bold> fovea <bold>ld</bold> lateral denticle <bold>md</bold> mesal denticle <bold>mr</bold> mesal ridge <bold>ms</bold> mesomeral process <bold>op</bold> opisthomere <bold>pr</bold> promere <bold>sl</bold> solenomere. Scale bars: 0.1 mm (<bold>A–C</bold>); 0.01 mm (<bold>D</bold>); 0.2 mm (<bold>E–G</bold>).</p></caption><graphic xmlns:xlink="http://www.w3.org/1999/xlink" xlink:href="zookeys-1048-109-g014.jpg" position="float" orientation="portrait" xlink:type="simple" id="oo_566331.jpg"><uri content-type="original_file" xlink:type="simple">https://binary.pensoft.net/fig/566331</uri></graphic></fig><p><bold>Female.</bold> First two leg pairs unmodified. Vulva rounded, operculum higher than bursa (Fig. <xref ref-type="fig" rid="F15">15F</xref>). Operculum slightly divided at apical margin. Bursa asymmetric, lateral valve higher than mesal one. Each valve with two rows of long setae. Median field of bursa narrow; emargination of median field elongated and suboval.</p><fig id="F15" position="float" orientation="portrait"><object-id xmlns:xlink="http://www.w3.org/1999/xlink" content-type="doi" xlink:type="simple">10.3897/zookeys.1048.68454.figure15</object-id><object-id xmlns:xlink="http://www.w3.org/1999/xlink" content-type="arpha" xlink:type="simple">55180968-F8BB-5653-A9AE-B349D9488754</object-id><label>Figure 15.</label><caption><p>Vulvae of <italic><tp:taxon-name><tp:taxon-name-part taxon-name-part-type="genus" reg="Amblyiulus">Amblyiulus</tp:taxon-name-part></tp:taxon-name></italic> and <italic><tp:taxon-name><tp:taxon-name-part taxon-name-part-type="genus" reg="Syrioiulus">Syrioiulus</tp:taxon-name-part></tp:taxon-name></italic> species from the Caucasus, caudal views <bold>A</bold><italic><tp:taxon-name><tp:taxon-name-part taxon-name-part-type="genus" reg="Amblyiulus">A.</tp:taxon-name-part> <tp:taxon-name-part taxon-name-part-type="species" reg="georgicus">georgicus</tp:taxon-name-part></tp:taxon-name></italic> Lohmander, 1932 from Shnokh, Armenia (<named-content xmlns:xlink="http://www.w3.org/1999/xlink" content-type="dwc:institutional_code" xlink:type="simple">ZMUM</named-content>) <bold>B</bold><italic><tp:taxon-name><tp:taxon-name-part taxon-name-part-type="genus" reg="Amblyiulus">A.</tp:taxon-name-part> <tp:taxon-name-part taxon-name-part-type="species" reg="hirtus">hirtus</tp:taxon-name-part></tp:taxon-name></italic> sp. nov., paratype from Bash-Layski, Azerbaijan (<named-content xmlns:xlink="http://www.w3.org/1999/xlink" content-type="dwc:institutional_code" xlink:type="simple">ZMUM</named-content>) <bold>C</bold><italic><tp:taxon-name><tp:taxon-name-part taxon-name-part-type="genus" reg="Syrioiulus">S.</tp:taxon-name-part> <tp:taxon-name-part taxon-name-part-type="species" reg="adsharicus">adsharicus</tp:taxon-name-part></tp:taxon-name></italic> (Lohmander, 1936) from Adigeni, Georgia (<named-content xmlns:xlink="http://www.w3.org/1999/xlink" content-type="dwc:institutional_code" xlink:type="simple">ZMUM</named-content>) <bold>D</bold><italic><tp:taxon-name><tp:taxon-name-part taxon-name-part-type="genus" reg="Syrioiulus">S.</tp:taxon-name-part> <tp:taxon-name-part taxon-name-part-type="species" reg="continentalis">continentalis</tp:taxon-name-part></tp:taxon-name></italic> (Attems, 1903) from Istisu, Azerbaijan (<named-content xmlns:xlink="http://www.w3.org/1999/xlink" content-type="dwc:institutional_code" xlink:type="simple">ZMUM</named-content>) <bold>E</bold><italic><tp:taxon-name><tp:taxon-name-part taxon-name-part-type="genus" reg="Syrioiulus">S.</tp:taxon-name-part> <tp:taxon-name-part taxon-name-part-type="species" reg="taliscius">taliscius</tp:taxon-name-part></tp:taxon-name></italic> (Attems, 1927) from Avrora, Azerbaijan (<named-content xmlns:xlink="http://www.w3.org/1999/xlink" content-type="dwc:institutional_code" xlink:type="simple">ZMUM</named-content>) <bold>F</bold><italic><tp:taxon-name><tp:taxon-name-part taxon-name-part-type="genus" reg="Syrioiulus">S.</tp:taxon-name-part> <tp:taxon-name-part taxon-name-part-type="species" reg="armeniacus">armeniacus</tp:taxon-name-part></tp:taxon-name></italic> sp. nov., paratype from Shikahoh, Armenia (<named-content xmlns:xlink="http://www.w3.org/1999/xlink" content-type="dwc:institutional_code" xlink:type="simple">ZMUM</named-content>). Abbreviations: <bold>em</bold> emargination of median field <bold>lv</bold> lateral valve <bold>mf</bold> median field <bold>mv</bold> median valve <bold>op</bold> operculum. Scale bars: 0.03 mm.</p></caption><graphic xmlns:xlink="http://www.w3.org/1999/xlink" xlink:href="zookeys-1048-109-g015.jpg" position="float" orientation="portrait" xlink:type="simple" id="oo_566332.jpg"><uri content-type="original_file" xlink:type="simple">https://binary.pensoft.net/fig/566332</uri></graphic></fig></tp:treatment-sec><tp:treatment-sec sec-type="remarks" id="SECID0E36AI"><title>Remark.</title><p>This species seems to be endemic to the Caucasus Minor within Armenia, but most likely it also occurs in the adjacent parts of eastern Azerbaijan and northwestern Iran (Fig. <xref ref-type="fig" rid="F16">16</xref>).</p><fig id="F16" position="float" orientation="portrait"><object-id xmlns:xlink="http://www.w3.org/1999/xlink" content-type="doi" xlink:type="simple">10.3897/zookeys.1048.68454.figure16</object-id><object-id xmlns:xlink="http://www.w3.org/1999/xlink" content-type="arpha" xlink:type="simple">9DBB856E-CEE5-5FC2-B5F7-66C971BA9589</object-id><label>Figure 16.</label><caption><p>Distributions of <italic><tp:taxon-name><tp:taxon-name-part taxon-name-part-type="genus" reg="Amblyiulus">Amblyiulus</tp:taxon-name-part></tp:taxon-name></italic> and <italic><tp:taxon-name><tp:taxon-name-part taxon-name-part-type="genus" reg="Syrioiulus">Syrioiulus</tp:taxon-name-part></tp:taxon-name></italic> species in the Caucasus: red circle <italic><tp:taxon-name><tp:taxon-name-part taxon-name-part-type="genus" reg="Amblyiulus">A.</tp:taxon-name-part> <tp:taxon-name-part taxon-name-part-type="species" reg="georgicus">georgicus</tp:taxon-name-part></tp:taxon-name></italic> Lohmander, 1932; green circle <italic><tp:taxon-name><tp:taxon-name-part taxon-name-part-type="genus" reg="Amblyiulus">A.</tp:taxon-name-part> <tp:taxon-name-part taxon-name-part-type="species" reg="hirtus">hirtus</tp:taxon-name-part></tp:taxon-name></italic> sp. nov.; white circle <italic><tp:taxon-name><tp:taxon-name-part taxon-name-part-type="genus" reg="Syrioiulus">S.</tp:taxon-name-part> <tp:taxon-name-part taxon-name-part-type="species" reg="adsharicus">adsharicus</tp:taxon-name-part></tp:taxon-name></italic> (Lohmander, 1936); blue circle <italic><tp:taxon-name><tp:taxon-name-part taxon-name-part-type="genus" reg="Syrioiulus">S.</tp:taxon-name-part> <tp:taxon-name-part taxon-name-part-type="species" reg="continentalis">continentalis</tp:taxon-name-part></tp:taxon-name></italic> (Attems, 1903); pink circle <italic><tp:taxon-name><tp:taxon-name-part taxon-name-part-type="genus" reg="Syrioiulus">S.</tp:taxon-name-part> <tp:taxon-name-part taxon-name-part-type="species" reg="taliscius">taliscius</tp:taxon-name-part></tp:taxon-name></italic> (Attems, 1927); brown circle <italic><tp:taxon-name><tp:taxon-name-part taxon-name-part-type="genus" reg="Syrioiulus">S.</tp:taxon-name-part> <tp:taxon-name-part taxon-name-part-type="species" reg="armeniacus">armeniacus</tp:taxon-name-part></tp:taxon-name></italic> sp. nov.; yellow square <tp:taxon-name>Pachyiulini</tp:taxon-name> gen. sp. 1; purple square <tp:taxon-name>Pachyiulini</tp:taxon-name> gen. sp. 2.</p></caption><graphic xmlns:xlink="http://www.w3.org/1999/xlink" xlink:href="zookeys-1048-109-g016.jpg" position="float" orientation="portrait" xlink:type="simple" id="oo_566333.jpg"><uri content-type="original_file" xlink:type="simple">https://binary.pensoft.net/fig/566333</uri></graphic></fig></tp:treatment-sec><tp:treatment-sec><!--Section generated to contain objects referenced in tp:taxon-treatment.--><fig id="F1" position="float" orientation="portrait"><object-id xmlns:xlink="http://www.w3.org/1999/xlink" content-type="doi" xlink:type="simple">10.3897/zookeys.1048.68454.figure1</object-id><object-id xmlns:xlink="http://www.w3.org/1999/xlink" content-type="arpha" xlink:type="simple">F0F8AAE2-C377-50E3-AF18-E685990F301C</object-id><label>Figure 1.</label><caption><p>Habitus of <italic><tp:taxon-name><tp:taxon-name-part taxon-name-part-type="genus" reg="Amblyiulus">Amblyiulus</tp:taxon-name-part></tp:taxon-name></italic> and <italic><tp:taxon-name><tp:taxon-name-part taxon-name-part-type="genus" reg="Syrioiulus">Syrioiulus</tp:taxon-name-part></tp:taxon-name></italic> species, males, lateral views <bold>A</bold><italic><tp:taxon-name><tp:taxon-name-part taxon-name-part-type="genus" reg="Amblyiulus">A.</tp:taxon-name-part> <tp:taxon-name-part taxon-name-part-type="species" reg="georgicus">georgicus</tp:taxon-name-part></tp:taxon-name></italic> Lohmander, 1932 from Shnokh, Armenia (<named-content xmlns:xlink="http://www.w3.org/1999/xlink" content-type="dwc:institutional_code" xlink:type="simple">ZMUM</named-content>) <bold>B</bold><italic><tp:taxon-name><tp:taxon-name-part taxon-name-part-type="genus" reg="Amblyiulus">A.</tp:taxon-name-part> <tp:taxon-name-part taxon-name-part-type="species" reg="hirtus">hirtus</tp:taxon-name-part></tp:taxon-name></italic> sp. nov., paratype from Bash-Layski, Azerbaijan (<named-content xmlns:xlink="http://www.w3.org/1999/xlink" content-type="dwc:institutional_code" xlink:type="simple">ZMUM</named-content>) <bold>C</bold><italic><tp:taxon-name><tp:taxon-name-part taxon-name-part-type="genus" reg="Syrioiulus">S.</tp:taxon-name-part> <tp:taxon-name-part taxon-name-part-type="species" reg="adsharicus">adsharicus</tp:taxon-name-part></tp:taxon-name></italic> (Lohmander, 1936) from Adigeni, Georgia (<named-content xmlns:xlink="http://www.w3.org/1999/xlink" content-type="dwc:institutional_code" xlink:type="simple">ZMUM</named-content>) <bold>D</bold><italic><tp:taxon-name><tp:taxon-name-part taxon-name-part-type="genus" reg="Syrioiulus">S.</tp:taxon-name-part> <tp:taxon-name-part taxon-name-part-type="species" reg="continentalis">continentalis</tp:taxon-name-part></tp:taxon-name></italic> (Attems, 1903) from Istisu, Azerbaijan (<named-content xmlns:xlink="http://www.w3.org/1999/xlink" content-type="dwc:institutional_code" xlink:type="simple">ZMUM</named-content>) <bold>E</bold><italic><tp:taxon-name><tp:taxon-name-part taxon-name-part-type="genus" reg="Syrioiulus">S.</tp:taxon-name-part> <tp:taxon-name-part taxon-name-part-type="species" reg="taliscius">taliscius</tp:taxon-name-part></tp:taxon-name></italic> (Attems, 1927) from Avrora, Azerbaijan (<named-content xmlns:xlink="http://www.w3.org/1999/xlink" content-type="dwc:institutional_code" xlink:type="simple">ZMUM</named-content>) <bold>F</bold><italic><tp:taxon-name><tp:taxon-name-part taxon-name-part-type="genus" reg="Syrioiulus">S.</tp:taxon-name-part> <tp:taxon-name-part taxon-name-part-type="species" reg="armeniacus">armeniacus</tp:taxon-name-part></tp:taxon-name></italic> sp. nov., paratype from Shikahoh, Armenia (<named-content xmlns:xlink="http://www.w3.org/1999/xlink" content-type="dwc:institutional_code" xlink:type="simple">ZMUM</named-content>). Scale bars: 1.0 mm.</p></caption><graphic xmlns:xlink="http://www.w3.org/1999/xlink" xlink:href="zookeys-1048-109-g001.jpg" position="float" orientation="portrait" xlink:type="simple" id="oo_566318.jpg"><uri content-type="original_file" xlink:type="simple">https://binary.pensoft.net/fig/566318</uri></graphic></fig></tp:treatment-sec></tp:taxon-treatment>
